# Supplementary material for: PARP1 Co-Regulates EP300–BRG1-Dependent Transcription of Genes Involved in Breast Cancer Cell Proliferation and DNA Repair
Source: Cancers (Basel). 2019 Oct 11;11(10):1539. doi: 10.3390/cancers11101539 (PMC6826995; doi:10.3390/cancers11101539)
Supplement: Supplementary file 1 [file cancers-11-01539-s001.zip]

Archive with 7 entries (6 files):
- cancers-586282-supplementary - publish/
- cancers-586282-supplementary - publish/Supplementary Figures.pdf
- cancers-586282-supplementary - publish/Table S1.xlsx
- cancers-586282-supplementary - publish/Table S2.xlsx
- cancers-586282-supplementary - publish/Table S3.xlsx
- cancers-586282-supplementary - publish/Table S4.xlsx
- cancers-586282-supplementary - publish/Table S5.xlsx
