# Supplementary material for: PARP1 Co-Regulates EP300–BRG1-Dependent Transcription of Genes Involved in Breast Cancer Cell Proliferation and DNA Repair
Source: Cancers (Basel). 2019 Oct 11;11(10):1539. doi: 10.3390/cancers11101539 (PMC6826995; doi:10.3390/cancers11101539)
Supplement: Supplementary file 1 [file cancers-11-01539-s001.zip › cancers-586282-supplementary - publish/Table S1.xlsx]

## Sheet: Proteins table 1
Table S1. Protein list identified in PARP1 immunoprecipitates by mass spectrometry. Analysis of PARP1 co-immunoprecipitates by liquid chromatography mass spectrometry (LC-MS/MS), followed by quantification in Progenesis QIP, allowed the identification of a number of proteins interacting with PARP1 in MCF7 breast cancer cells, including the SWI/SNF complex component ARID1 (ARI1A), SMRC1, HDAC1, an…
Accession	Peptide count	Unique peptides	Confidence score	Anova (p)	q Value	Max fold change	Power	Highest mean condition	Lowest mean condition	Mass	Description	AR 02_11_18 aP 1 run 1	AR 02_11_18 aP 1 run 2	AR 02_11_18 aP 2 run 1	AR 02_11_18 aP 2 run 2	AR 02_11_18 aP 3 run 1	AR 02_11_18 aP 3 run 2	AR 02_11_18 aF 1 run 1	AR 02_11_18 aF 1 run 2 rpt	AR 02_11_18 aF 2 run 2	AR 02_11_18 aF 2 run 3	AR 02_11_18 aP 1 run 1	AR 02_11_18 aP 1 run 2	AR 02_11_18 aP 2 run 1	AR 02_11_18 aP 2 run 2	AR 02_11_18 aP 3 run 1	AR 02_11_18 aP 3 run 2	AR 02_11_18 aF 1 run 1	AR 02_11_18 aF 1 run 2 rpt	AR 02_11_18 aF 2 run 2	AR 02_11_18 aF 2 run 3	Anova p-value <= 0.05	Anova p-value <= 0.1	Max fold change >= 2	Max fold change >= 3	High in PARP1
AINX	10	1	83.53	0.00901153	0.00757916	Infinity	0.863453	PARP1	Control (Flag)	55362	Alpha-internexin	0	17.2517	21.1223	17.5623	120.517	239.065	0	0	0	0	0	21.3104	29.8035	22.4453	136.731	239.065	0	0	0	0	x	x	x	x	x
RPAB1;RPAB1;RPAB1	9	1	396.92	0.00406141	0.00382157	Infinity	0.943078	PARP1	Control (Flag)	24555	DNA-directed RNA polymerases I, II, and III subunit RPABC1	0	127.807	196.092	240.848	176.499	133.069	0	0	0	0	0	157.876	276.685	307.813	200.244	133.069	0	0	0	0	x	x	x	x	x
NOMO1	11	1	76.44	0.000131666	0.000234316	Infinity	0.999975	PARP1	Control (Flag)	133336	Nodal modulator 1	42.6381	5.33511	116.677	145.621	55.0574	16.0934	0	0	0	0	51.3598	6.59028	164.63	186.109	62.4645	16.0934	0	0	0	0	x	x	x	x	x
ACTN1	5	1	119.91	2.49158e-06	1.24878e-05	Infinity	1	PARP1	Control (Flag)	103004	Alpha-actinin-1	260.162	169.138	204.737	124.208	149.959	20.3273	0	0	0	0	313.378	208.93	288.882	158.743	170.134	20.3273	0	0	0	0	x	x	x	x	x
MYH11	47	1	1631.58	1.23286e-06	8.68898e-06	Infinity	1	PARP1	Control (Flag)	227199	Myosin-11	45.5602	46.3299	178.182	155.178	54.1432	27.8442	0	0	0	0	54.8795	57.2297	251.413	198.323	61.4273	27.8442	0	0	0	0	x	x	x	x	x
MED24	10	1	162.23	4.63537e-07	5.17449e-06	Infinity	1	PARP1	Control (Flag)	109914	Mediator of RNA polymerase II transcription subunit 24	67.6178	30.4208	164.837	116.465	59.0244	36.1018	0	0	0	0	81.4491	37.5777	232.584	148.846	66.9652	36.1018	0	0	0	0	x	x	x	x	x
G3P	5	1	100.21	2.01769e-08	6.08044e-07	Infinity	1	PARP1	Control (Flag)	12958	Glyceraldehyde-3-phosphate dehydrogenase	67.856	56.8214	43.5936	43.0969	76.848	138.919	0	0	0	0	81.7359	70.1895	61.5103	55.0795	87.1867	138.919	0	0	0	0	x	x	x	x	x
HERC2	39	2	241.57	0.000102528	0.000194598	1213.57	0.99999	PARP1	Control (Flag)	527123	E3 ubiquitin-protein ligase HERC2	3.44306	36.4283	33.3552	92.0647	40.6215	24.7128	0.126693	0	0	0	4.14734	44.9986	47.0641	117.662	46.0865	24.7128	0.0875905	0	0	0	x	x	x	x	x
MED1	18	1	162.55	1.23832e-06	8.68898e-06	616.539	1	PARP1	Control (Flag)	167036	Mediator of RNA polymerase II transcription subunit 1	24.2362	80.6682	146.038	187.54	110.928	72.219	0.672171	0	0	0	29.1937	99.6467	206.059	239.684	125.852	72.219	0.464713	0	0	0	x	x	x	x	x
K2C7	13	1	387.94	0.0127715	0.0103858	571.652	0.813364	PARP1	Control (Flag)	51354	Keratin, type II cytoskeletal 7	11.5274	0	150.685	173.241	37.4156	9.37103	0.445773	0	0	0	13.8853	0	212.616	221.409	42.4492	9.37103	0.30819	0	0	0	x	x	x	x	x
K1C14	25	1	1547.55	2.27626e-05	6.14308e-05	267.561	1	PARP1	Control (Flag)	52651	Keratin, type I cytoskeletal 14	1011.6	602.36	2430.52	2070.59	1537.82	971.369	21.4886	0	0	0	1218.53	744.074	3429.46	2646.29	1744.71	971.369	14.8564	0	0	0	x	x	x	x	x
NUB1	8	1	73.02	4.31132e-07	5.04193e-06	161.449	1	PARP1	Control (Flag)	70263	NEDD8 ultimate buster 1	250.072	256.371	235.057	263.362	272.575	295.216	4.27906	0.908646	0	1.3062	301.225	316.686	331.665	336.586	309.245	295.216	2.95837	0.618896	0	1.28403	x	x	x	x	x
REQU	6	1	250.2	4.6159e-05	0.000106944	113.912	1	PARP1	Control (Flag)	44201	Zinc finger protein	532.804	1269.03	949.298	1194.87	1087.19	1306.72	12.5698	9.41595	0.00256609	15.1158	641.789	1567.59	1339.46	1527.08	1233.45	1306.72	8.69027	6.41339	0.00260908	14.8592	x	x	x	x	x
RSMB	8	1	199	0.000282546	0.000420543	68.1081	0.999703	PARP1	Control (Flag)	24609	Small nuclear ribonucleoprotein-associated protein B'	83.8265	16.1213	207.305	240.7	86.1644	45.7473	0	0	6.65476	0	100.973	19.9141	292.507	307.624	97.7564	45.7473	0	0	6.76624	0	x	x	x	x	x
MFAP1	11	2	228.39	2.91838e-05	7.31344e-05	68.0458	1	PARP1	Control (Flag)	51946	Microfibrillar-associated protein 1	422.324	413.697	434.2	410.27	353.523	336.927	0	5.09003	6.95062	11.1882	508.711	511.026	612.655	524.34	401.084	336.927	0	3.46692	7.06705	10.9983	x	x	x	x	x
K1C9	6	1	89.48	2.97957e-05	7.39135e-05	67.0289	1	PARP1	Control (Flag)	72451	Keratin, type I cytoskeletal 9	202.3	126.701	176.829	152.251	192.718	153.102	9.98476	0	0	0	243.68	156.51	249.505	194.583	218.645	153.102	6.90308	0	0	0	x	x	x	x	x
LMBL3	11	1	104.69	9.23938e-06	3.19588e-05	66.0607	1	PARP1	Control (Flag)	99075	Lethal(3)malignant brain tumor-like protein 3	125.387	147.752	127.8	65.7664	68.8764	51.3225	0	2.66222	0.336986	2.92367	151.035	182.513	180.325	84.0519	78.1426	51.3225	0	1.81329	0.342631	2.87405	x	x	x	x	x
PARP1	51	2	4331.95	4.089e-11	5.02102e-09	43.3289	1	PARP1	Control (Flag)	112589	Poly [ADP-ribose] polymerase 1	4264.23	3586.59	3509.58	3504.03	4673.85	4101.82	97.7464	96.4043	94.5141	75.0662	5136.48	4430.4	4952	4478.28	5302.64	4101.82	67.5781	65.6629	96.0973	73.7921	x	x	x	x	x
NDUV2	4	1	64.16	6.01116e-05	0.000131809	38.1508	0.999999	PARP1	Control (Flag)	27361	NADH dehydrogenase [ubiquinone] flavoprotein 2, mitochondrial	238.999	277.972	232.06	242.831	206.693	142.373	17.3974	0.859644	4.57411	0.600893	287.886	343.37	327.435	310.347	234.501	142.373	12.0279	0.58552	4.65073	0.590694	x	x	x	x	x
RPAB3	4	1	85.91	1.58437e-06	9.9207e-06	37.1839	1	PARP1	Control (Flag)	17132	DNA-directed RNA polymerases I, II, and III subunit RPABC3	251.362	188.219	262.382	298.665	164.185	94.19	4.83411	5.88869	2.70971	9.14004	302.778	232.501	370.219	381.705	186.273	94.19	3.34212	4.0109	2.75511	8.98492	x	x	x	x	x
LAMC3	13	1	71.41	3.73848e-07	4.59062e-06	36.5133	1	PARP1	Control (Flag)	171117	Laminin subunit gamma-3	3726.37	3702.07	7417.92	8830	4420.42	4576.12	168.797	192.248	152.378	83.1254	4488.6	4573.04	10466.7	11285.1	5015.12	4576.12	116.7	130.944	154.931	81.7145	x	x	x	x	x
ZO2	12	1	252.33	7.1937e-05	0.000146007	32.066	0.999998	PARP1	Control (Flag)	131200	Tight junction protein ZO-2	172.307	205.591	653.375	708.066	910.62	928.991	10.7561	40.5977	10.4371	12.6172	207.553	253.96	921.909	904.935	1033.13	928.991	7.43637	27.6519	10.6119	12.4031	x	x	x	x	x
ANKAR	11	1	53.6	4.81928e-05	0.000109588	25.1513	1	PARP1	Control (Flag)	165185	Ankyrin and armadillo repeat-containing protein	952.29	829.113	1289.04	1074.55	817.779	424.659	89.3356	32.7521	10.4962	10.217	1147.08	1024.18	1818.83	1373.32	927.799	424.659	61.7632	22.3081	10.672	10.0436	x	x	x	x	x
AQR	18	1	273	0.000546762	0.000737789	24.7284	0.998332	PARP1	Control (Flag)	170185	RNA helicase aquarius	93.1596	106.57	181.338	160.776	84.7786	52.3469	0	0	10.6297	7.675	112.215	131.643	255.867	205.478	96.1843	52.3469	0	0	10.8078	7.54474	x	x	x	x	x
EP400	41	3	1541.45	2.78762e-10	2.28201e-08	23.594	1	PARP1	Control (Flag)	336970	E1A-binding protein p400	1043.72	1171.86	1103.18	1142.98	1331.81	1293.46	61.3991	52.6441	41.1386	45.0672	1257.22	1447.56	1556.58	1460.77	1510.99	1293.46	42.449	35.8569	41.8278	44.3023	x	x	x	x	x
LAMA2	24	1	172.12	6.09731e-10	2.99484e-08	17.3996	1	PARP1	Control (Flag)	343593	Laminin subunit alpha-2	2246.44	2800.28	2101.28	2951.96	2582.33	2915.23	127.586	150.753	157.855	161.426	2705.95	3459.09	2964.9	3772.72	2929.74	2915.23	88.2078	102.681	160.499	158.686	x	x	x	x	x
RPB1;RPB1;RPB1	49	9	2200.58	4.62404e-10	2.83901e-08	16.3506	1	PARP1	Control (Flag)	217069	DNA-directed RNA polymerase II subunit RPB1	2690.86	2795.33	2498.27	2819.53	3345.12	3503.49	206.73	174.354	179.223	159.444	3241.28	3452.97	3525.05	3603.47	3795.15	3503.49	142.925	118.756	182.226	156.738	x	x	x	x	x
CXA1;CXA1;CXA1;CXA1	11	2	643.9	1.57311e-05	4.8292e-05	15.7537	1	PARP1	Control (Flag)	43004	Gap junction alpha-1 protein	1029.23	786.686	2824.52	2365.82	2845.42	2433.57	138.894	134.619	126.525	119.85	1239.76	971.767	3985.39	3023.6	3228.23	2433.57	96.0258	91.6918	128.644	117.816	x	x	x	x	x
SMRC1	25	2	1239.17	6.84043e-06	2.58449e-05	14.7851	1	PARP1	Control (Flag)	122813	SWI/SNF complex subunit SMARCC1	820.253	671.949	837.435	582.876	706.609	434.645	79.2321	35.1818	49.8494	18.5226	988.037	830.036	1181.62	744.937	801.672	434.645	54.7781	23.963	50.6844	18.2083	x	x	x	x	x
ADCYA	18	1	164.22	0.0119388	0.00983898	13.3458	0.823775	PARP1	Control (Flag)	186290	Adenylate cyclase type 10	66.2094	349.307	578.409	847.27	269.829	427.239	0	50.8584	47.622	28.3144	79.7526	431.487	816.133	1082.84	306.13	427.239	0	34.6407	48.4198	27.8339	x	x	x	x	x
XDH	11	1	72.94	0.00271681	0.00267034	11.6025	0.966801	PARP1	Control (Flag)	146149	Xanthine dehydrogenase/oxidase	245.863	175.496	230.927	207.041	221.777	237.332	64.2648	0	11.4908	0	296.154	216.784	325.837	264.606	251.613	237.332	44.4302	0	11.6833	0	x	x	x	x	x
LMNB2	13	1	177.51	0.0111534	0.00925379	11.2897	0.833933	PARP1	Control (Flag)	67277	Lamin-B2	1128.95	1076.09	1202.53	1189.2	1008.26	1134.58	0	59.9481	186.465	151.566	1359.88	1329.26	1696.76	1519.85	1143.91	1134.58	0	40.8318	189.588	148.994	x	x	x	x	x
SYF1	16	2	306.34	1.88393e-05	5.47602e-05	10.9098	1	PARP1	Control (Flag)	99924	Pre-mRNA-splicing factor SYF1	378.759	309.838	358.273	354.909	331.563	273.276	52.457	37.588	22.0877	10.4862	456.235	382.733	505.521	453.587	376.169	273.276	36.2668	25.6019	22.4577	10.3083	x	x	x	x	x
ARPC4	5	1	70.34	0.00796664	0.00681709	10.5282	0.8789	PARP1	Control (Flag)	19654	Actin-related protein 2/3 complex subunit 4	68.4802	21.3483	335.651	260.865	215.165	164.437	2.06008	42.9277	7.77832	14.7316	82.4879	26.3709	473.601	333.395	244.112	164.437	1.42426	29.2389	7.90862	14.4816	x	x	x	x	x
PLRG1	18	1	1159.29	7.53232e-06	2.80279e-05	10.1372	1	PARP1	Control (Flag)	57153	Pleiotropic regulator 1	2062.22	1890.34	3622.76	3412.66	4709.72	4391.12	438.246	301.719	355.283	225.885	2484.05	2335.07	5111.7	4361.51	5343.33	4391.12	302.986	205.507	361.235	222.052	x	x	x	x	x
LIMA1	5	1	62.13	3.04259e-07	3.93274e-06	10.0391	1	PARP1	Control (Flag)	83746	LIM domain and actin-binding protein 1	1007.82	926.273	1153.5	957.325	967.908	987.847	57.3661	139.429	95.0257	106.665	1213.97	1144.19	1627.58	1223.5	1098.13	987.847	39.6607	94.9675	96.6175	104.855	x	x	x	x	x
MRLCA;MYL9	9	1	817.31	2.33616e-08	6.08044e-07	8.79049	1	PARP1	Control (Flag)	19883	Myosin regulatory light chain RLC-A	6981.87	6160.5	4919.72	5758.79	5826.07	5079.04	813.114	621.343	690.479	508.666	8410.01	7609.86	6941.7	7359.95	6609.88	5079.04	562.156	423.209	702.045	500.033	x	x	x	x	x
SEP11	7	1	113.69	0.00318826	0.00305858	8.7836	0.958499	PARP1	Control (Flag)	49775	Septin-11	34.3439	13.8011	14.7504	10.2393	31.5681	5.80481	0	8.35383	0	0.033597	41.369	17.0481	20.8127	13.0862	35.8151	5.80481	0	5.68996	0	0.0330268	x	x	x	x	x
DMAP1	8	1	282.45	4.56801e-06	1.93421e-05	8.15706	1	PARP1	Control (Flag)	52960	DNA methyltransferase 1-associated protein 1	723.802	683.542	666.837	661.687	792.669	807.195	114.758	128.872	44.4559	66.2679	871.856	844.356	940.905	845.66	899.31	807.195	79.3395	87.7772	45.2006	65.1431	x	x	x	x	x
RPB3	4	1	238.19	3.13523e-08	6.41644e-07	7.82062	1	PARP1	Control (Flag)	31410	DNA-directed RNA polymerase II subunit RPB3	1669.49	1341.98	1264.61	1295.42	1688.9	1695.05	163.919	207.753	228.876	162.857	2010.98	1657.7	1784.36	1655.59	1916.12	1695.05	113.327	141.504	232.71	160.093	x	x	x	x	x
NU107	14	2	153.02	1.83807e-07	2.73569e-06	6.96319	1	PARP1	Control (Flag)	106650	Nuclear pore complex protein	362.955	363.691	386.198	284.314	368.816	287.964	54.7207	54.6437	53.8538	33.4289	437.198	449.255	544.923	363.364	418.434	287.964	37.8318	37.2189	54.756	32.8616	x	x	x	x	x
CTBP2	3	1	62.38	0.00709073	0.00613167	6.8901	0.892415	PARP1	Control (Flag)	48916	C-terminal-binding protein 2	53.1748	39.2478	78.8052	83.1226	36.1407	59.0041	0	0	18.7624	15.0537	64.0517	48.4815	111.194	106.234	41.0029	59.0041	0	0	19.0767	14.7982	x	x	x	x	x
SNW1	15	2	514.73	1.65623e-06	9.9207e-06	6.67884	1	PARP1	Control (Flag)	61468	SNW domain-containing protein 1	587.909	595.251	548.096	606.284	582.062	662.062	141.747	78.8212	81.9621	54.9831	708.166	735.294	773.36	774.854	660.37	662.062	97.9986	53.6866	83.3351	54.0499	x	x	x	x	x
MRP6	8	1	60.16	0.000130627	0.000234163	6.59365	0.999975	PARP1	Control (Flag)	164890	Multidrug resistance-associated protein 6	692.818	478.509	719.779	735.434	727.702	818.195	211.431	96.4783	36.4257	77.5294	834.535	591.086	1015.6	939.913	825.602	818.195	146.175	65.7133	37.0359	76.2136	x	x	x	x	x
HDAC1	7	1	213.82	1.15372e-05	3.71731e-05	6.47218	1	PARP1	Control (Flag)	55071	Histone deacetylase 1	893.711	798.343	1138.13	1096.25	719.752	756.276	233.848	128.082	80.8268	113.723	1076.52	986.166	1605.89	1401.04	816.584	756.276	161.674	87.2391	82.1807	111.793	x	x	x	x	x
INT12	5	1	63.79	2.23298e-05	6.09322e-05	6.0942	1	PARP1	Control (Flag)	48527	Integrator complex subunit 12	908.853	788.721	413.546	505.937	516.92	570.285	128.478	134.262	75.4273	67.0547	1094.76	974.28	583.512	646.606	586.464	570.285	88.825	91.4487	76.6908	65.9166	x	x	x	x	x
RED	13	1	260.61	0.000182912	0.000301483	6.09406	0.999922	PARP1	Control (Flag)	65514	Protein Red	495.133	436.634	478.652	451.845	442.883	421.404	185.569	41.9822	32.289	38.4335	596.413	539.359	675.376	577.475	502.465	421.404	128.295	28.5949	32.8299	37.7812	x	x	x	x	x
RCOR1	6	1	159.13	2.1796e-08	6.08044e-07	5.83681	1	PARP1	Control (Flag)	52682	REST corepressor 1	697.937	642.289	636.448	778.06	657.265	615.322	125.304	121.294	125.881	87.5116	840.7	793.397	898.025	994.389	745.689	615.322	86.6302	82.6161	127.99	86.0263	x	x	x	x	x
SMCE1	10	2	573.78	4.30872e-06	1.85643e-05	5.62761	1	PARP1	Control (Flag)	42805	SWI/SNF-related matrix-associated actin-dependent regulator of chromatin subfamily E member 1	1478.4	1740.71	1801.18	1755.99	1910.94	1844.28	512.781	280.34	251.216	203.261	1780.81	2150.24	2541.46	2244.22	2168.02	1844.28	354.517	190.945	255.425	199.811	x	x	x	x	x
K2C80	8	1	210.59	0.00234623	0.0023712	5.35969	0.973224	PARP1	Control (Flag)	50494	Keratin, type II cytoskeletal 80	47.6833	45.9807	43.9324	26.9428	43.9439	48.4144	15.5135	2.27937	12.8114	1.35003	57.437	56.7984	61.9885	34.4338	49.8558	48.4144	10.7254	1.55252	13.026	1.32712	x	x	x	x	x
PRP19;PRP19;PRP19	17	3	1505.15	6.72712e-05	0.000140008	5.24868	0.999998	PARP1	Control (Flag)	55204	Pre-mRNA-processing factor 19	7618.68	6411.25	6915.08	6652.47	7127.54	5658.06	2415.05	879.798	1226.14	608.308	9177.08	7919.6	9757.15	8502.1	8086.43	5658.06	1669.68	599.248	1246.68	597.984	x	x	x	x	x
SCOT1	19	1	475.54	3.45536e-06	1.63191e-05	5.22932	1	PARP1	Control (Flag)	56168	Succinyl-CoA:3-ketoacid coenzyme A transferase 1	275.953	211.269	389.939	315.72	379.217	257.336	66.9681	42.4291	59.0529	64.7775	332.399	260.973	550.202	403.502	430.235	257.336	46.2991	28.8993	60.0421	63.6781	x	x	x	x	x
VP13C	35	1	312.67	0.00106645	0.00124126	5.19685	0.993031	PARP1	Control (Flag)	422124	Vacuolar protein sorting-associated protein 13C	789.057	838.108	799.703	907.71	707.83	765.553	29.5114	194.99	218.75	173.528	950.459	1035.29	1128.38	1160.09	803.058	765.553	20.403	132.812	222.415	170.583	x	x	x	x	x
MUTA	12	1	128.37	2.8981e-05	7.31344e-05	5.04854	1	PARP1	Control (Flag)	83100	Methylmalonyl-CoA mutase, mitochondrial	145.951	134.704	157.854	154.382	150.584	166.608	45.0544	34.86	14.0734	26.19	175.805	166.396	222.732	197.306	170.843	166.608	31.1489	23.7438	14.3091	25.7455	x	x	x	x	x
TFP11	11	2	110.53	0.00116253	0.00133413	5.01131	0.991788	PARP1	Control (Flag)	96091	Tuftelin-interacting protein 11	101.85	75.6663	160.073	178.351	108.948	63.7156	7.82719	15.9085	26.5285	41.3423	122.684	93.468	225.862	227.94	123.605	63.7156	5.41142	10.8356	26.9729	40.6406	x	x	x	x	x
ARI1A	28	3	1196.85	1.40235e-06	9.30812e-06	5.00188	1	PARP1	Control (Flag)	241939	AT-rich interactive domain-containing protein 1A	1693	1750.59	1739.82	1829.71	1945.06	1842.43	221.667	474.762	383.369	359.74	2039.3	2162.44	2454.88	2338.43	2206.73	1842.43	153.252	323.37	389.791	353.634	x	x	x	x	x
RBM25	13	3	346.46	9.80016e-05	0.000192559	4.88603	0.999992	PARP1	Control (Flag)	100124	RNA-binding protein 25	242.213	182.776	316.95	326.866	229.307	209.408	98.0426	40.6551	34.9312	32.0622	291.758	225.777	447.215	417.746	260.157	209.408	67.7829	27.691	35.5163	31.518	x	x	x	x	x
ARI1A	24	1	993.07	1.14166e-06	8.49628e-06	4.88248	1	PARP1	Control (Flag)	241892	AT-rich interactive domain-containing protein 1A	142.953	138.895	140.956	140.03	156.546	137.685	18.3608	37.9873	31.2643	29.4136	172.194	171.572	198.889	178.964	177.607	137.685	12.694	25.8739	31.788	28.9144	x	x	x	x	x
RPB2	27	8	1118.97	4.20151e-06	1.84257e-05	4.70974	1	PARP1	Control (Flag)	133825	DNA-directed RNA polymerase II subunit RPB2	3280.49	3117.4	3044.3	3268.84	3391.06	3526.66	1079.43	683.757	472.456	542.821	3951.51	3850.82	4295.5	4177.71	3847.28	3526.66	746.275	465.72	480.37	533.608	x	x	x	x	x
SF3A2;SF3A2	6	2	289.41	1.26249e-05	3.97503e-05	4.60996	1	PARP1	Control (Flag)	49859	Splicing factor 3A subunit 2	1037.9	994.972	901.861	1014.1	675.308	638.572	282.588	181.956	146.127	150.393	1250.2	1229.06	1272.52	1296.05	766.161	638.572	195.37	123.934	148.575	147.84	x	x	x	x	x
SMU1	17	3	806.95	0.000742873	0.000926092	4.60965	0.996667	PARP1	Control (Flag)	57507	WD40 repeat-containing protein SMU1	657.383	594.922	702.898	710.349	603.071	504.29	245.2	37.8571	168.906	93.691	791.851	734.887	991.786	907.852	684.205	504.29	169.522	25.7852	171.735	92.1008	x	x	x	x	x
K1C18	8	1	154.22	1.8937e-07	2.73569e-06	4.58418	1	PARP1	Control (Flag)	47509	Keratin, type I cytoskeletal 18	59.9172	75.4022	72.4071	53.3857	68.5438	76.8031	13.3377	17.2156	15.8575	12.6996	72.1733	93.1418	102.166	68.229	77.7652	76.8031	9.22119	11.7259	16.1231	12.4841	x	x	x	x	x
LAP2A;LAP2B;THP2;THP1	14	3	675.8	1.48931e-06	9.62517e-06	4.37669	1	PARP1	Control (Flag)	75122	Lamina-associated polypeptide 2, isoforms alpha/zeta	1509.11	1583.15	1163.16	1361.32	1671.43	1719.87	472.847	313.889	301.91	283.477	1817.8	1955.61	1641.22	1739.81	1896.29	1719.87	326.908	213.796	306.967	278.666	x	x	x	x	x
HNRPU	29	1	1466.76	2.19952e-05	6.06938e-05	4.26725	1	PARP1	Control (Flag)	90528	Heterogeneous nuclear ribonucleoprotein U	2339.88	2240.11	2466.37	2124	2903.39	2673.46	819.321	425.393	710.213	349.008	2818.51	2767.13	3480.04	2714.56	3294	2673.46	566.447	289.744	722.11	343.084	x	x	x	x	x
TAF5	14	1	184.12	1.02801e-05	3.41171e-05	4.15328	1	PARP1	Control (Flag)	86776	Transcription initiation factor TFIID subunit 5	117.689	184.853	206.366	173.549	170	189.705	60.5878	38.4206	35.4406	32.8346	141.762	228.343	291.182	221.803	192.871	189.705	41.8881	26.169	36.0343	32.2773	x	x	x	x	x
PMS2	13	1	96.77	5.60835e-05	0.000124085	4.13579	0.999999	PARP1	Control (Flag)	95165	Mismatch repair endonuclease PMS2	1824.52	1830.3	2119.43	2340.48	1833.71	1761.13	725.409	575.099	278.231	308.777	2197.72	2260.9	2990.5	2991.22	2080.41	1761.13	501.52	391.712	282.892	303.536	x	x	x	x	x
KI20B	24	1	349.81	7.89563e-08	1.29271e-06	4.05345	1	PARP1	Control (Flag)	203389	Kinesin-like protein KIF20B	2945.09	3118.48	3169.22	3441.73	3075.27	3385.15	923.23	884.887	640.215	698.773	3547.51	3852.15	4471.75	4398.66	3489	3385.15	638.286	602.714	650.939	686.913	x	x	x	x	x
SMCA4	28	2	881.74	2.97533e-08	6.41644e-07	3.96774	1	PARP1	Control (Flag)	184530	Transcription activator BRG1	700.012	682.93	711.87	727.564	612.03	568.982	185.087	183.032	149.041	155.497	843.2	843.6	1004.45	929.853	694.369	568.982	127.962	124.667	151.537	152.858	x	x	x	x	x
MPRIP	11	2	114.92	0.000565398	0.000754644	3.90503	0.998195	PARP1	Control (Flag)	116337	Myosin phosphatase Rho-interacting protein	154.336	90.9107	155.088	164.821	141.015	114.421	74.7549	22.3852	18.8061	24.1453	185.905	112.299	218.828	210.648	159.986	114.421	51.6826	15.247	19.1211	23.7355	x	x	x	x	x
NMD3A	11	1	104.67	2.4535e-05	6.41009e-05	3.83687	1	PARP1	Control (Flag)	125385	Glutamate receptor ionotropic, NMDA 3A	467.674	529.779	302.45	391.802	264.528	364.749	107.268	122.485	96.3256	77.1982	563.337	654.418	426.756	500.738	300.117	364.749	74.161	83.4272	97.9392	75.888	x	x	x	x	x
SCNBA	20	1	105.5	0.00202805	0.00213761	3.8122	0.978598	PARP1	Control (Flag)	201253	Sodium channel protein type 11 subunit alpha	526.595	300.624	724.11	489.534	395.17	363.183	71.5806	292.63	76.4631	48.8454	634.311	371.35	1021.72	625.643	448.334	363.183	49.488	199.316	77.7439	48.0163	x	x	x	x	x
TMC8	12	1	73.63	0.0243998	0.0182136	3.40645	0.69722	PARP1	Control (Flag)	82276	Transmembrane channel-like protein 8	385.665	245.606	348.389	178.779	329.418	312.63	3.10834	25.6441	225.719	97.8964	464.553	303.389	491.575	228.486	373.736	312.63	2.14899	17.4667	229.5	96.2349	x	x	x	x	x
DNA2	13	1	84.86	0.00123682	0.00141277	3.04306	0.990786	PARP1	Control (Flag)	120408	DNA replication ATP-dependent helicase/nuclease DNA2	1806.21	1442.18	3994.35	2519.32	3026.03	2217.6	1230.89	802.456	672.97	581.094	2175.67	1781.47	5636.01	3219.78	3433.14	2217.6	850.993	546.569	684.244	571.231	x	x	x	x	x
ZYX	7	1	236.49	0.0332295	0.0240502	2.88645	0.633211	PARP1	Control (Flag)	60507	Zyxin	85.1689	66.1916	79.0557	119.913	63.2591	127.302	1.75472	13.3369	44.7226	65.1121	102.59	81.7643	111.547	153.253	71.7696	127.302	1.21314	9.08405	45.4717	64.007	x	x	x	x	x
KPYM	10	1	278.8	0.00127726	0.00145222	2.75709	0.990227	PARP1	Control (Flag)	57808	Pyruvate kinase PKM	529.738	394.283	651.442	541.656	641.037	589.182	397.809	148.448	135.597	127.534	638.096	487.044	919.182	692.256	727.279	589.182	275.03	101.111	137.868	125.37	x	x	x	x	x
ACACB	24	1	159.25	0.000601086	0.000789406	2.74714	0.99792	PARP1	Control (Flag)	275574	Acetyl-CoA carboxylase 2	256.27	256.839	407.422	412.443	486.082	517.117	176.332	162.52	115.991	112.09	308.691	317.264	574.87	527.117	551.477	517.117	121.909	110.696	117.934	110.188	x	x	x	x	x
