# Supplementary material for: PARP1 Co-Regulates EP300–BRG1-Dependent Transcription of Genes Involved in Breast Cancer Cell Proliferation and DNA Repair
Source: Cancers (Basel). 2019 Oct 11;11(10):1539. doi: 10.3390/cancers11101539 (PMC6826995; doi:10.3390/cancers11101539)
Supplement: Supplementary file 1 [file cancers-11-01539-s001.zip › cancers-586282-supplementary - publish/Table S2.xlsx]

## Sheet: Arkusz1
Table S2. PARP1, BRG1, and H3K27ac distribution at the E2F/CpG positive gene promoters. Comparison of single positive gene promoters (identified by MACS and operation on genomic intervals; peaks/intervals in bed versus TSS ± 2 kbp, as described in Materials and Methods) using a Venn diagram allowed the identification of regions enriched in PARP1/BRG1/H3K27ac/E2F/CpG in all possible combinations. …
E2F/CpG		only E2F		only CpG		PARP1 on E2F/CpG		BRG1 on E2F/CpG		H3K27ac on E2F/CpG		PARP1/BRG1/H3K27ac		BRG1/H3K27ac		PARP1/H3K27ac		PARP1/BRG1		only PARP1		only H3K27ac		only BRG1
AADAT		ABCB7		A1BG-AS1		AADAT		AADAT		AADAT		AADAT		AAGAB		ABCD3		ABCE1		ADAM9		ADAMTS1		AATF
AAGAB		ABCC2		A2LD1		AARSD1		AAGAB		AAGAB		AARSD1		AAK1		ABTB2		ABCF3		ADNP		AKIP1		ABHD8
AAK1		ACVR1		A2M-AS1		AASDH		AAK1		AAK1		AASDH		AAMP		ALG10		ABHD5		ADRB2		AMOTL1		ACADVL
AAMP		ACYP1		A4GALT		ABCA11P		AAMP		AAMP		ABCA11P		AARS		ANKRD36		ACBD5		AGAP3		ANKRD18B		ACAT2
AARS		AGPAT1		AAAS		ABCA5		AARS		AARS		ABCA5		ABCA17P		ANP32A		ACTR1A		AGFG2		B4GALT1		ACIN1
AARSD1		AIMP1		AACS		ABCA7		AARSD1		AARSD1		ABCA7		ABCA3		APLF		ADRM1		AGPAT9		BCL11A		ACTN4
AASDH		ALKBH8		AAED1		ABCB10		AASDH		AASDH		ABCB10		ABCB8		ARHGAP11A		AHCYL1		AMOTL2		BCL3		ACTR2
AATF		APOC1		AANAT		ABCB6		AATF		ABCA11P		ABCB6		ABCC4		ARHGAP11B		AHDC1		ANKRD50		BMF		AKAP8
ABCA11P		ARHGAP24		AARD		ABCD3		ABCA11P		ABCA17P		ABHD10		ABCF2		ARHGAP12		AIDA		ANXA2		C17orf53		ALAD
ABCA17P		ARID1B		AARS2		ABCE1		ABCA17P		ABCA3		ABI2		ABHD11		ATP5D		AKIRIN2		ANXA5		C1orf106		ALKBH2
ABCA3		ARRDC3		AASDHPPT		ABCF3		ABCA3		ABCA5		ABL1		ABHD12		BEND6		ALG5		ARF6		C5orf56		ALOX5
ABCA5		ATF6		AASS		ABHD10		ABCA5		ABCA7		ABLIM2		ABHD14A		BHLHE41		AMD1		ARHGAP5		CBLB		ANKRD17
ABCA7		ATG4C		AATK		ABHD5		ABCA7		ABCB10		ABR		ABHD14A-ACY1		BMP2K		ANAPC10		ARHGAP5-AS1		CD58		ANP32E
ABCB10		ATP2B4		AATK-AS1		ABI2		ABCB10		ABCB6		ACAD10		ABHD14B		C19orf26		ANAPC5		ARID2		CEP135		ANXA2R
ABCB6		AXIN1		ABAT		ABL1		ABCB6		ABCB8		ACAP2		ABHD2		CBX4		ANKRA2		ARL4A		CIAO1		AP1M1
ABCB8		BCL7A		ABCA1		ABLIM2		ABCB8		ABCC4		ACAP3		ABHD3		CD46		ANKRD12		ARPC5		CIRBP		AP2M1
ABCC4		BLZF1		ABCA2		ABR		ABCC4		ABCD3		ACLY		ABHD4		CDKN2C		ANKRD49		ATM		CIRBP-AS1		AP3B2
ABCD3		BMI1		ABCB4		ABTB2		ABCE1		ABCF2		ACN9		ABI1		CHPT1		ANP32B		ATP1A1		CKS1B		AP5M1
ABCE1		BNIP1		ABCB9		ACAD10		ABCF2		ABHD10		ACOT2		ABT1		CPD		AP1S2		AZI2		COL12A1		APAF1
ABCF1		BRD3		ABCC1		ACAP2		ABCF3		ABHD11		ACOT7		ABTB1		CRNDE		AP3S1		B4GALT5		COMMD4		ARHGEF16
ABCF2		BRD7		ABCC10		ACAP3		ABHD10		ABHD12		ACP1		ACAA2		CSGALNACT2		APLP2		BACH1		CSRP2		ARL5B
ABCF3		C11orf65		ABCC3		ACBD5		ABHD11		ABHD14A		ACP2		ACACA		DUSP28		APP		BASP1		CTNNBIP1		ARL6IP1
ABHD10		C11orf73		ABCC5		ACLY		ABHD12		ABHD14A-ACY1		ACPL2		ACAD8		ETS2		ARF4		BCL6B		CYP1B1		ARPP19
ABHD11		C19orf21		ABCC6		ACN9		ABHD14A		ABHD14B		ACSL3		ACAD9		EVI5L		ARFRP1		BIRC3		DDX11		ARRDC3-AS1
ABHD12		C1D		ABCC6P1		ACOT2		ABHD14A-ACY1		ABHD2		ACTB		ACADM		FAM185A		ARID4A		BRPF3		DDX11-AS1		ASB1
ABHD14A		C2orf44		ABCC6P2		ACOT7		ABHD14B		ABHD3		ACVR1C		ACADS		FAM46C		ARMC5		BTG1		DDX12P		ASB3
ABHD14A-ACY1		C2orf63		ABCC8		ACP1		ABHD2		ABHD4		ACVR2B		ACAT1		FAM86JP		ARPC5L		C11orf54		DHRS4L2		ASNA1
ABHD14B		C3orf36		ABCD1		ACP2		ABHD3		ABI1		ACVR2B-AS1		ACBD6		FBXO48		ASXL2		C1QL4		DKFZP686I15217		ASNSD1
ABHD2		C8orf48		ABCD4		ACPL2		ABHD4		ABI2		ACY1		ACCS		FLJ43663		ATF5		C6orf62		DNAJC4		ASXL1
ABHD3		CAHM		ABCG1		ACSL3		ABHD5		ABL1		ACYP2		ACD		FOXC1		ATG12		CACYBP		DOHH		ATAD2
ABHD4		CALB1		ABCG2		ACTB		ABHD8		ABLIM2		ADAM10		ACER2		FOXQ1		ATG16L2		CALM2		DPY19L2P2		ATF4
ABHD5		CASC3		ABCG4		ACTR1A		ABI1		ABR		ADAM15		ACO1		FRMD5		ATG7		CAMK2D		DUSP10		ATF7IP
ABHD8		CASP8		ABHD1		ACVR1C		ABI2		ABT1		ADAM17		ACOT13		FUT8		ATP2A2		CAPN2		DVL2		ATG16L1
ABI1		CCDC132		ABHD12B		ACVR2B		ABL1		ABTB1		ADAMTSL4		ACOT9		FZD6		ATXN2L		CAV1		ECSIT		ATL3
ABI2		CCDC147		ABHD13		ACVR2B-AS1		ABLIM2		ABTB2		ADARB1		ACOX3		GLI3		AVPI1		CBX3		EMC2		ATOX1
ABL1		CCDC61		ABHD15		ACY1		ABR		ACAA2		ADAT2		ACSF3		GNAQ		B2M		CCBL1		FAM3C		ATP5J
ABLIM2		CCDC62		ABHD16A		ACYP2		ABT1		ACACA		ADCK3		ACSL4		HERPUD2		BAG1		CCDC146		FAM84B		ATP5L
ABR		CCDC7		ABHD16B		ADAM10		ABTB1		ACAD10		ADCK5		ACTA2		HSPA4L		BANF1		CCDC50		FAM86DP		ATP6V0B
ABT1		CCNB1IP1		ABHD6		ADAM15		ACAA2		ACAD8		ADCY6		ACTL10		IFT57		BCLAF1		CCDC57		FAM86EP		ATP6V1A
ABTB1		CDC23		ABL2		ADAM17		ACACA		ACAD9		ADI1		ACTL6A		IRF1		BRD8		CCDC88A		FAM86HP		ATP6V1D
ABTB2		CDKAL1		ABLIM3		ADAM9		ACAD10		ACADM		ADIPOR1		ACTN3		IRX5		BRIP1		CCNA2		FBXO25		AURKA
ACAA2		CHD2		ABO		ADAMTSL4		ACAD8		ACADS		ADIPOR2		ACTR10		JMJD1C		BRIX1		CCND3		FHL2		AURKB
ACACA		CHM		ABRACL		ADARB1		ACAD9		ACAP2		ADK		ACTR1B		KCTD6		BROX		CCNI		FLJ44511		B4GALT2
ACAD10		CIC		ACAA1		ADAT2		ACADM		ACAP3		ADPGK		ACTR3B		KDM3A		BTD		CD109		FNIP2		BAG2
ACAD8		CLDN10-AS1		ACAD11		ADCK3		ACADS		ACAT1		ADPGK-AS1		ACTR3C		KLF4		BZW1		CD2AP		FOXP4		BARHL1
ACAD9		CLDN12		ACADL		ADCK5		ACADVL		ACBD6		ADRA2B		ACTR5		LBX2		C10orf137		CDC27		FTH1		BHLHE40
ACADM		CNPY4		ACADSB		ADCY6		ACAP2		ACCS		ADSL		ACVR1B		LBX2-AS1		C11orf58		CDC42BPA		GABARAP		BIRC6
ACADS		COL4A2-AS1		ACAN		ADI1		ACAP3		ACD		AEBP2		ADAL		LCORL		C12orf4		CDK6		GUSBP1		BMP6
ACADVL		COMMD1		ACBD3		ADIPOR1		ACAT1		ACER2		AFF1		ADAMTS14		LINC00167		C12orf65		CEP170		HES1		BOD1
ACAP2		COPZ1		ACBD4		ADIPOR2		ACAT2		ACLY		AFG3L2		ADAMTS15		LMO4		C16orf53		CHIC2		HIATL1		BORA
ACAP3		COX6B1		ACBD7		ADK		ACBD5		ACN9		AFTPH		ADAMTS17		LNPEP		C17orf70		CHST11		HIATL2		BRE
ACAT1		COX7C		ACE		ADNP		ACBD6		ACO1		AGA		ADAR		LOC100129726		C17orf80		CKAP2		HIST1H2AL		BRE-AS1
ACAT2		DDX11L2		ACER3		ADPGK		ACCS		ACOT13		AGAP1		ADAT1		LOC100289561		C17orf81		CLCF1		HS3ST3B1		BSCL2
ACBD5		DEF6		ACHE		ADPGK-AS1		ACD		ACOT2		AGAP2		ADAT3		LOC100630923		C19orf42		CLDND1		IQCG		BTBD10
ACBD6		DENND1A		ACO2		ADRA2B		ACER2		ACOT7		AGBL3		ADCK1		LOC220729		C19orf54		CLEC11A		ITGA1		BTF3L4
ACCS		DNMBP		ACOT1		ADRB2		ACIN1		ACOT9		AGGF1		ADCK4		LOC283922		C1QBP		CORO1C		ITGB8		BUB1
ACD		DYNC2H1		ACOT12		ADRM1		ACLY		ACOX3		AGK		ADORA1		LOC440434		C1orf109		CPEB4		JUN		BUB3
ACER2		DYRK1A		ACOT4		ADSL		ACN9		ACP1		AHCYL2		ADPRHL2		LOC441242		C1orf112		CRIM1		KIAA0947		BUD13
ACIN1		EDN2		ACOX1		AEBP2		ACO1		ACP2		AHI1		ADRBK1		LOC645431		C1orf172		CTPS1		KLHL5		C11orf10
ACLY		EFCAB7		ACOXL		AFF1		ACOT13		ACPL2		AHSA2		AEN		LOC645513		C1orf27		CUTA		LMLN		C12orf23
ACN9		ELAVL1		ACP5		AFG3L2		ACOT2		ACSF3		AIFM1		AFF4		LOC84989		C22orf24		DCAF16		LOC100131060		C12orf29
ACO1		EMC3		ACP6		AFTPH		ACOT7		ACSL3		AK2		AFG3L1P		LRIG3		C5orf43		DCUN1D3		LOC100271836		C12orf52
ACOT13		EMC4		ACPT		AGA		ACOT9		ACSL4		AKAP1		AFMID		LRRC37A3		C5orf44		DDX3X		LOC100288069		C12orf61
ACOT2		ENGASE		ACRBP		AGAP1		ACOX3		ACTA2		AKAP11		AGAP11		MAGI1		C5orf54		DLEU1		LOC100506207		C14orf119
ACOT7		EPN3		ACRC		AGAP2		ACP1		ACTB		AKAP12		AGBL5		MALAT1		CAGE1		DLG1		LOC389641		C14orf135
ACOT9		ESPNP		ACSF2		AGAP3		ACP2		ACTL10		AKAP13		AGL		MECOM		CAND1		DLG1-AS1		LOC728323		C14orf166
ACOX3		EXOC4		ACSL1		AGBL3		ACPL2		ACTL6A		AKR1A1		AGPAT5		MGC12916		CCDC12		DMRT2		LOC729013		C17orf48
ACP1		FAAH2		ACSL6		AGFG2		ACSF3		ACTN3		AKR7A2		AGPAT6		MIDN		CCDC15		DOCK7		LRP12		C19orf43
ACP2		FABP5P3		ACSS1		AGGF1		ACSL3		ACTR10		ALDH16A1		AGPHD1		MMGT1		CCDC18		DR1		MBOAT1		C1orf122
ACPL2		FABP6		ACSS2		AGK		ACSL4		ACTR1B		ALDOA		AGPS		MRPL45		CCDC64		DTL		MECR		C1orf35
ACSF3		FAM83A		ACSS3		AGPAT9		ACTA2		ACTR3B		ALG12		AGRN		MRPL45P2		CCNG2		E2F3		MED29		C1orf43
ACSL3		FASTKD1		ACTA1		AHCYL1		ACTB		ACTR3C		ALG3		AGTPBP1		NFYB		CCNH		EEF1A1		MESP2		C20orf11
ACSL4		FLAD1		ACTL6B		AHCYL2		ACTL10		ACTR5		ALG8		AGTRAP		NTHL1		CCT6A		EFNA5		METTL2A		C20orf132
ACTA2		FLJ22447		ACTL7B		AHDC1		ACTL6A		ACVR1B		ALG9		AHCTF1		OSMR		CCT8		EGFR		METTL2B		C2CD3
ACTB		FLJ35776		ACTL9		AHI1		ACTN3		ACVR1C		ALKBH4		AHCY		PHF23		CD151		EIF4G2		MIER2		C3orf78
ACTG1		FLT3LG		ACTN2		AHSA2		ACTN4		ACVR2B		ALKBH5		AIFM2		PIK3CA		CD63		ENC1		MIR3180-5		C5orf22
ACTL10		FUNDC1		ACTR3		AIDA		ACTR10		ACVR2B-AS1		ALMS1		AIG1		PJA2		CDC26		ENO1		MIR4258		C5orf24
ACTL6A		GBA		ACTR6		AIFM1		ACTR1A		ACY1		ALS2		AIM1		PRDM10		CDCA2		ENO1-AS1		MLLT3		C6orf132
ACTN1		GEMIN6		ACTR8		AK2		ACTR1B		ACYP2		ALS2CR8		AIP		PTPRM		CDCA8		ERBB2IP		MPDU1		C6orf52
ACTN3		GIPR		ACTRT2		AKAP1		ACTR2		ADAL		AMACR		AK1		RAB14		CDK13		ERRFI1		MSTO1		C8orf58
ACTN4		GMEB1		ACTRT3		AKAP11		ACTR3B		ADAM10		AMFR		AK3		RALA		CDKN2AIP		ESAM		NCOA5		C9orf40
ACTR10		GOLT1A		ACVR2A		AKAP12		ACTR3C		ADAM15		AMIGO1		AK8		RASA2		CDKN2D		ESYT2		NDRG1		CAP1
ACTR1A		GORAB		ACVRL1		AKAP13		ACTR5		ADAM17		ANAPC1		AKAP10		RASAL2-AS1		CDNF		ETS1		NFIA		CAPRIN1
ACTR1B		GTF2E1		ADA		AKIRIN2		ACVR1B		ADAMTS1		ANAPC15		AKAP7		RNF11		CDV3		ETV1		NFKBIA		CAPZA1
ACTR2		HIST1H1D		ADAD1		AKR1A1		ACVR1C		ADAMTS14		ANAPC16		AKAP9		RPL23AP82		CENPK		ETV5		PAF1		CARS
ACTR3B		HMGB1		ADAD2		AKR7A2		ACVR2B		ADAMTS15		ANAPC4		AKIRIN1		RUNX2		CENPL		EXT1		PARD6B		CAST
ACTR3C		HPS1		ADAM11		ALDH16A1		ACVR2B-AS1		ADAMTS17		ANGEL2		AKR1B1		SBDS		CENPQ		EZR		PDE4DIP		CCDC47
ACTR5		ICAM2		ADAM12		ALDOA		ACY1		ADAMTSL4		ANGPTL5		AKT1S1		SEPT7P2		CEP44		F2RL1		PDGFA		CCDC90B
ACVR1B		IFIH1		ADAM19		ALG10		ACYP2		ADAR		ANKHD1		AKT2		SGMS1		CEP57		FAM129B		PDXDC1		CCDC99
ACVR1C		IFT46		ADAM22		ALG12		ADAL		ADARB1		ANKHD1-EIF4EBP3		ALAS1		SLC7A5P2		CHAC2		FAM200B		PELO		CCNB1
ACVR2B		IL11RA		ADAM23		ALG3		ADAM10		ADAT1		ANKIB1		ALDH18A1		SOCS2-AS1		CHAF1A		FAM35A		PGS1		CCNL1
ACVR2B-AS1		ITGB3BP		ADAM30		ALG5		ADAM15		ADAT2		ANKLE2		ALDH1B1		SOX4		CHMP5		FAM72D		PICALM		CCP110
ACY1		KCNE2		ADAM32		ALG8		ADAM17		ADAT3		ANKRD10		ALDH3A2		STARD4		CISD1		FBXO5		PIGC		CCT4
ACYP2		KCNN4		ADAM33		ALG9		ADAMTS14		ADCK1		ANKRD13B		ALDH4A1		STARD4-AS1		CLDN7		FGD6		PKD1		CCT5
ADAL		KIAA0101		ADAM3A		ALKBH4		ADAMTS15		ADCK3		ANKRD16		ALDH5A1		STT3B		CMPK1		FHOD1		PLCG1		CCT7
ADAM10		KIF18A		ADAM8		ALKBH5		ADAMTS17		ADCK4		ANKRD18A		ALDH6A1		TGFBR1		COG4		FILIP1L		PLP2		CD274
ADAM15		KLHL26		ADAMTS10		ALMS1		ADAMTSL4		ADCK5		ANKRD26		ALDH7A1		TLE4		COMMD3		FLJ20021		PRRT2		CD3EAP
ADAM17		KRAS		ADAMTS12		ALS2		ADAR		ADCY6		ANKRD32		ALDH9A1		TM9SF2		COMMD3-BMI1		FLJ34208		PTPRK		CD59
ADAM9		LAMB3		ADAMTS16		ALS2CR8		ADARB1		ADI1		ANKRD34A		ALG10B		TMEM17		COMTD1		FLJ35946		PURA		CDC25A
ADAMTS1		LARS		ADAMTS18		AMACR		ADAT1		ADIPOR1		ANKRD37		ALG6		TMEM191A		COPS5		FLJ39051		RABL2B		CDC25B
ADAMTS14		LGMN		ADAMTS19		AMD1		ADAT2		ADIPOR2		ANKRD39		ALKBH6		TPM3		COPS8		FLJ42709		RANBP9		CDC42EP1
ADAMTS15		LIMA1		ADAMTS2		AMFR		ADAT3		ADK		ANKRD44		ALYREF		TSC2		CPNE1		FNDC3B		RCN1		CDC73
ADAMTS17		LINC00313		ADAMTS20		AMIGO1		ADCK1		ADORA1		ANKRD5		AMDHD2		TYW1		CPSF7		FOXN2		RNF103		CDH24
ADAMTSL4		LNX1		ADAMTS3		AMOTL2		ADCK3		ADPGK		ANKRD9		AMN1		ZFAND3		CREB1		FRYL		RNF144B		CENPC1
ADAR		LNX1-AS2		ADAMTS5		ANAPC1		ADCK4		ADPGK-AS1		ANO6		AMZ2P1		ZFP36L2		CREB3		GATA3		RNF26		CENPN
ADARB1		LOC100131138		ADAMTS7		ANAPC10		ADCK5		ADPRHL2		AP1AR		ANAPC11		ZHX1		CRLS1		GJC1		RNF8		CEP192
ADAT1		LOC100131551		ADAMTS8		ANAPC15		ADCY6		ADRA2B		AP2S1		ANAPC2		ZHX1-C8ORF76		CSDA		GLUD1		RRN3		CEP250
ADAT2		LOC100133315		ADAMTS9		ANAPC16		ADI1		ADRBK1		AP3B1		ANAPC7		ZNF417		CSPP1		GNAS		RRN3P3		CEP55
ADAT3		LOC100287036		ADAMTS9-AS2		ANAPC4		ADIPOR1		ADSL		AP3D1		ANG		ZNF503		CTDNEP1		GPX4		SBDSP1		CEP76
ADCK1		LOC100505495		ADAMTSL2		ANAPC5		ADIPOR2		AEBP2		AP3M1		ANGEL1		ZNF503-AS2		CTNNAL1		GRK5		SBF2		CEP95
ADCK3		LOC100505795		ADAMTSL3		ANGEL2		ADK		AEN		AP3M2		ANK1		MIDN		CTTN		H3F3A		SDHAP1		CFL1
ADCK4		LOC100506233		ADAMTSL5		ANGPTL5		ADORA1		AFF1		AP4E1		ANKFY1		MIR10A		CTXN1		H3F3AP4		SEPT7L		CHEK1
ADCK5		LOC100506451		ADAP1		ANKHD1		ADPGK		AFF4		AP4M1		ANKRD11		MIR1226		CWC15		HIST1H2AB		SHC1		CHMP4A
ADCY6		LOC100506810		ADAP2		ANKHD1-EIF4EBP3		ADPGK-AS1		AFG3L1P		AP5B1		ANKRD13C		MIR1284		DARS2		HIST1H3B		SIX1		CHRAC1
ADI1		LOC256021		ADARB2		ANKIB1		ADPRHL2		AFG3L2		APC		ANKRD18DP		MIR3140		DAZAP1		HIST1H3I		SLC27A5		CHTF8
ADIPOR1		LOC284440		ADC		ANKLE2		ADRA2B		AFMID		APEX1		ANKRD28		MIR4763		DCAF13		HIST1H4L		SLC35B3		CHTOP
ADIPOR2		LOC399715		ADCK2		ANKRA2		ADRBK1		AFTPH		APEX2		ANKRD31		MIR548H4		DCP2		HMGA2		SLC35E2B		CIRH1A
ADK		LOC401397		ADCY1		ANKRD10		ADRM1		AGA		APPL1		ANKRD33B		MIR550B1		DDX21		HMGB2		SMAD7		CIT
ADM		LUZP1		ADCY10P1		ANKRD12		ADSL		AGAP1		AQR		ANKRD40		MIR624		DDX58		HNRNPA2B1		SMG1		CITED2
ADNP		LYSMD1		ADCY2		ANKRD13B		AEBP2		AGAP11		ARFGAP3		ANKRD42		MKRN3		DEPDC1		HNRNPC		SMG1P1		CKAP2L
ADORA1		MAB21L3		ADCY3		ANKRD16		AEN		AGAP2		ARFIP1		ANKRD46		MMGT1		DERL2		HNRNPD		SNAI1		CKLF
ADPGK		MAPK8IP3		ADCY4		ANKRD18A		AFF1		AGBL3		ARHGAP10		ANKRD54		MRPL45		DHX9		HNRNPH3		SNHG11		CKLF-CMTM1
ADPGK-AS1		MCTS1		ADCY5		ANKRD26		AFF4		AGBL5		ARHGAP22		ANKS1A		MRPL45P2		DIS3		HNRNPU		SNHG8		CLCN6
ADPRHL2		MDP1		ADCY8		ANKRD32		AFG3L1P		AGGF1		ARHGAP26		ANKS3		NANOS1		DKFZP434I0714		HYLS1		SNORA24		CLK1
ADRA2B		MED13L		ADCY9		ANKRD34A		AFG3L2		AGK		ARHGAP33		ANKS6		NFYB		DNAJA1		IGF2BP2		SOCS3		CLK4
ADRB2		METTL15		ADCYAP1		ANKRD36		AFMID		AGL		ARHGEF26		ANKZF1		NTHL1		DNAJA4		IGFBP4		SPTBN1		CLNS1A
ADRBK1		METTL20		ADCYAP1R1		ANKRD37		AFTPH		AGPAT5		ARHGEF26-AS1		ANO10		OSMR		DNAJB11		INSIG1		ST3GAL6		CMC2
ADRM1		MGST1		ADD1		ANKRD39		AGA		AGPAT6		ARHGEF40		ANO8		PAPPA		DNAJC2		INSRR		ST3GAL6-AS1		CNBP
ADSL		MIR141		ADD2		ANKRD44		AGAP1		AGPHD1		ARHGEF7		ANXA4		PDE4B		DNAJC21		INTS7		SYS1		CNIH
ADSS		MIR1471		ADD3		ANKRD49		AGAP11		AGPS		ARIH2		ANXA6		PDXDC2P		DOCK4		IRF2BP2		SYS1-DBNDD2		CNPY3
AEBP2		MIR19B1		ADGB		ANKRD5		AGAP2		AGRN		ARL13B		ANXA7		PHF23		DSTN		ITGB1		TFEB		COA5
AEN		MIR200C		ADH5		ANKRD50		AGBL3		AGTPBP1		ARL15		AP1S1		PIK3CA		DYRK3		KDELC2		TIAM1		COCH
AFF1		MIR330		ADHFE1		ANKRD9		AGBL5		AGTRAP		ARL2		AP2A1		PJA2		DZIP3		KIAA0754		TMEM123		COMMD5
AFF4		MIR4426		ADM2		ANO6		AGGF1		AHCTF1		ARL2-SNX15		AP3S2		POM121		ECI2		KIF20B		TMEM127		COX18
AFG3L1P		MIR4466		ADO		ANP32A		AGK		AHCY		ARL3		AP4B1		POM121C		EDEM1		KIF5B		TNFRSF10A		CPLX2
AFG3L2		MIR4513		ADORA2B		ANP32B		AGL		AHCYL2		ARL6IP6		AP5S1		PRDM10		EEF1D		KIFC1		TNPO1		CPNE4
AFMID		MIR4716		ADPRH		ANXA2		AGPAT5		AHI1		ARMC2		AP5Z1		PRKCA		EEF1G		LDHA		TTF1		CPNE7
AFTPH		MIR4761		ADRA1A		ANXA5		AGPAT6		AHSA2		ARMC6		APBB3		PTPRM		EFHC1		LINC00472		TXNRD1		CPSF2
AGA		MLL3		ADRA1B		AP1AR		AGPHD1		AIFM1		ARMC8		APH1A		PURB		EHD1		LOC100131564		TYW1B		CSE1L
AGAP1		MLLT10P1		ADRA1D		AP1S2		AGPS		AIFM2		ARNTL		API5		R3HDM4		EIF1AD		LOC100288911		USP25		CSNK1A1
AGAP11		MMADHC		ADRA2A		AP2S1		AGRN		AIG1		ARNTL2		APIP		RAB14		EIF3A		LOC100506804		USP3		CSNK1D
AGAP2		MPV17		ADRA2C		AP3B1		AGTPBP1		AIM1		ARPC1B		APITD1		RAB31		EIF3L		LOC100507217		USP9X		CSRP1
AGAP3		MPZL2		ADRB1		AP3D1		AGTRAP		AIP		ARPC2		APITD1-CORT		RALA		EIF3M		LOC100507634		WWC1		CSTF1
AGBL3		MRPL11		ADRB3		AP3M1		AHCTF1		AK1		ARRB2		APOLD1		RASA2		EIF4E		LOC220906		YIF1B		CSTF3
AGBL5		MRPL22		ADRBK2		AP3M2		AHCY		AK2		ARSB		APOO		RASAL2-AS1		EIF4H		LOC285696		ZBED5		CTSC
AGFG2		MRPL35		ADSSL1		AP3S1		AHCYL1		AK3		ARSG		APOPT1		RBM24		EIF5B		LOC338758		ZNF184		CUL4B
AGGF1		MRPS10		AES		AP4E1		AHCYL2		AK8		ARSK		APPL2		RND2		ELF2		LOC400027		ZNF521		CUL9
AGK		MTA1		AFAP1		AP4M1		AHDC1		AKAP1		ARV1		APRT		RNF11		ELL		LOC401093		HS3ST1		CXXC1
AGL		MTMR11		AFAP1L1		AP5B1		AHI1		AKAP10		ASB13		AQP11		RNF182		EPC1		LOC646719		HS3ST3B1		CYB561D2
AGPAT5		MYH16		AFAP1L2		APC		AHSA2		AKAP11		ASCC1		ARFGEF1		RNF208		EPM2AIP1		LPXN		HSD17B10		CYBASC3
AGPAT6		MYL6		AFF2		APEX1		AIDA		AKAP12		ASH2L		ARG2		ROBO1		ERCC1		LRRC8A		HSH2D		DAK
AGPAT9		NEDD9		AFF3		APEX2		AIFM1		AKAP13		ASPHD1		ARHGAP1		ROBO4		ERLIN1		LYRM1		HYAL1		DALRD3
AGPHD1		NGDN		AGBL2		APLF		AIFM2		AKAP7		ASPSCR1		ARHGAP19		ROR1		ETF1		MAD2L1		ID4		DBF4
AGPS		NIF3L1		AGBL4		APLP2		AIG1		AKAP9		ASTE1		ARHGAP19-SLIT1		RPL23AP82		EXOSC2		MAN1A2		IFITM3		DCUN1D5
AGRN		NME7		AGFG1		APP		AIM1		AKIP1		ASUN		ARHGAP4		RUNX2		EXOSC3		MAN2A1		IL18BP		DDB1
AGTPBP1		NRM		AGMAT		APPL1		AIP		AKIRIN1		ATF2		ARHGDIA		SAA2		EXOSC8		MAP4K4		IL26		DDIT3
AGTRAP		NUP205		AGPAT2		AQR		AK1		AKR1A1		ATG3		ARHGEF1		SAA2-SAA4		EXOSC9		MBNL1		IL31RA		DDX39A
AHCTF1		NUP35		AGSK1		ARF4		AK2		AKR1B1		ATG4A		ARHGEF10		SBDS		EYA3		MICAL2		IL6		DDX42
AHCY		ORC5		AGTR1		ARF6		AK3		AKR7A2		ATG5		ARHGEF11		SDHAP2		FAF1		MIR1469		INHBA		DDX5
AHCYL1		OSGEPL1		AGXT2L1		ARFGAP3		AK8		AKT1S1		ATL2		ARHGEF37		SEPT7P2		FAM104A		MIR3656		INHBA-AS1		DDX54
AHCYL2		OXSM		AGXT2L2		ARFIP1		AKAP1		AKT2		ATP11A		ARID3A		SGMS1		FAM120A		MLL		INSL4		DDX55
AHDC1		PAPD5		AHR		ARFRP1		AKAP10		ALAS1		ATP13A2		ARID3B		SKIL		FAM120AOS		MPP5		IQCG		DDX6
AHI1		PARP2		AHSA1		ARHGAP10		AKAP11		ALDH16A1		ATP1B3		ARID5A		SLC35E2		FAM76B		MRPS6		ITGA1		DHX15
AHNAK		PDE1B		AIF1L		ARHGAP11A		AKAP12		ALDH18A1		ATP2A3		ARID5B		SLC7A5P1		FASTKD3		MSX1		ITGA6		DHX33
AHNAK2		PEX13		AIFM3		ARHGAP11B		AKAP13		ALDH1B1		ATP2C1		ARIH1		SLC7A5P2		FBXO8		MYC		ITGB8		DIDO1
AHSA2		PHB		AIMP2		ARHGAP12		AKAP7		ALDH3A2		ATP5A1		ARL16		SNORA75		FBXO9		MYH9		IZUMO1		DKFZP564C196
AIDA		PHF10		AIRE		ARHGAP22		AKAP8		ALDH4A1		ATP5G1		ARL2BP		SNORD20		FGFR1OP		MYL12A		IZUMO4		DLC1
AIFM1		PIN4		AIRN		ARHGAP26		AKAP9		ALDH5A1		ATP5G2		ARL4D		SOCS2-AS1		FIP1L1		MYL12B		JUN		DLG4
AIFM2		PLA2G4A		AJAP1		ARHGAP33		AKIRIN1		ALDH6A1		ATP5G3		ARL5A		SOX15		FLJ31306		NCAPG		KCNA7		DLGAP4
AIG1		PNP		AJUBA		ARHGAP5		AKIRIN2		ALDH7A1		ATP5J2		ARL6IP4		SOX2		FLJ37035		NEDD1		KCNN1		DLX1
AIM1		PNPO		AK4		ARHGAP5-AS1		AKR1A1		ALDH9A1		ATP5J2-PTCD1		ARL8B		SOX4		FNBP4		NEK7		KCNQ5		DMTF1
AIP		POLR2K		AK5		ARHGEF26		AKR1B1		ALDOA		ATP5SL		ARMC1		STARD4		FOXK2		NFIL3		KHDRBS3		DNAAF2
AK1		PPFIBP1		AK7		ARHGEF26-AS1		AKR7A2		ALG10		ATP6V0A2		ARMC10		STARD4-AS1		FOXL2		NIPBL		KIAA0947		DNAJC5
AK2		PPIL3		AKAP2		ARHGEF40		AKT1S1		ALG10B		ATP6V1C1		ARMC7		STT3B		FOXO3		NPAT		KIAA1147		DNAJC7
AK3		PPP1R11		AKAP5		ARHGEF7		AKT2		ALG12		ATP6V1E1		ARNT		TCP11L2		FUT11		NR2F2		KIF5A		DNAJC8
AK8		PPP2R5D		AKAP8L		ARID2		ALAD		ALG3		ATP6V1F		ARPC1A		TGFBR1		G3BP1		NUFIP2		KLHL5		DNER
AKAP1		PRDM15		AKD1		ARID4A		ALAS1		ALG6		ATP6V1G1		ARRDC2		TLE4		GAPDH		OSBPL10		KLRC2		DNMT1
AKAP10		PRIM2		AKR1E2		ARIH2		ALDH16A1		ALG8		ATP9A		ASAH1		TM9SF2		GARS		PAWR		KLRC3		DNTTIP2
AKAP11		PSMB5		AKR7A3		ARL13B		ALDH18A1		ALG9		ATPAF2		ASAP1		TMCC3		GART		PBLD		KLRC4		DPYSL5
AKAP12		PSMC2		AKR7L		ARL15		ALDH1B1		ALKBH4		ATPBD4		ASCC3		TMEM17		GDI2		PBX3		KLRC4-KLRK1		DRD2
AKAP13		PSMD4		AKT1		ARL2		ALDH3A2		ALKBH5		ATPBD4-AS1		ASF1A		TMEM191A		GFM2		PFKFB4		KPNA7		DROSHA
AKAP17A		PTN		AKTIP		ARL2-SNX15		ALDH4A1		ALKBH6		ATR		ASF1B		TNFSF15		GGNBP2		PGRMC2		KRTAP4-9		DTYMK
AKAP7		PURB		ALDH1A2		ARL3		ALDH5A1		ALMS1		ATXN7L3B		ASL		TPM3		GHITM		PHC2		LAMC2		EED
AKAP8		PURG		ALDH1A3		ARL4A		ALDH6A1		ALS2		AUH		ASNS		TRIM16		GLYR1		PHF1		LARP4B		EEF1B2
AKAP9		PUS10		ALDH1L1		ARL6IP6		ALDH7A1		ALS2CR8		AXDND1		ASPH		TSC2		GMNN		PHF12		LCN12		EEF1E1
AKIP1		QKI		ALDH1L1-AS2		ARMC2		ALDH9A1		ALYREF		B3GALNT2		ASRGL1		TSPAN7		GNG5		PHLDA1		LGALS3		EEF1E1-MUTED
AKIRIN1		QRSL1		ALDH1L2		ARMC5		ALDOA		AMACR		B3GALT6		ASTN2		TUBB3		GNL3		PITX2		LINC00282		EEF2
AKIRIN2		QSOX2		ALDH2		ARMC6		ALG10B		AMDHD2		B3GAT2		ATAD2B		TYW1		GOLPH3		PPM1B		LINC00426		EFCAB5
AKR1A1		RAB13		ALDH3A1		ARMC8		ALG12		AMFR		B4GALNT1		ATAD3A		USP33		GOT1		PPP1CB		LMLN		EFNA1
AKR1B1		RAB30		ALG1		ARNTL		ALG3		AMIGO1		B9D1		ATAD3B		VGLL3		GSG2		PPP3CA		LOC100128098		EIF1
AKR7A2		RABL3		ALG11		ARNTL2		ALG5		AMN1		BACE1		ATAD5		WDR44		GSK3B		PPP3R1		LOC100129148		EIF2AK4
AKT1S1		RAD51B		ALG13		ARPC1B		ALG6		AMOTL1		BACH2		ATE1		ZFAND3		GUF1		PRNP		LOC100130992		EIF2B2
AKT2		RAD54L		ALG14		ARPC2		ALG8		AMZ2P1		BAI3		ATF1		ZFP36L2		H2AFY		PRPF4B		LOC100131060		EIF2C2
ALAD		RAET1L		ALG2		ARPC5		ALG9		ANAPC1		BAMBI		ATF3		ZFPM2		H6PD		PRR11		LOC100192204		EIF2S1
ALAS1		RANBP6		ALK		ARPC5L		ALKBH2		ANAPC11		BANP		ATG10		ZHX1		HACL1		PTP4A1		LOC100271836		EIF2S2
ALCAM		RASSF8		ALKBH1		ARRB2		ALKBH4		ANAPC15		BAP1		ATG13		ZHX1-C8ORF76		HADHA		PTTG1IP		LOC100286793		EIF5
ALDH16A1		RBBP5		ALKBH3		ARSB		ALKBH5		ANAPC16		BAZ1A		ATG2A		ZNF395		HADHB		PVRL3		LOC100288069		ELOVL6
ALDH18A1		RDH11		ALKBH7		ARSG		ALKBH6		ANAPC2		BAZ1B		ATG2B		ZNF417		HAUS8		PVRL3-AS1		LOC100505839		ENY2
ALDH1B1		RIT1		ALOX12		ARSK		ALMS1		ANAPC4		BBC3		ATG4B		ZNF503		HIF1A		RAPGEF6		LOC100506124		ERH
ALDH3A2		RNF121		ALOX15		ARV1		ALOX5		ANAPC7		BBIP1		ATG4D		ZNF503-AS2		HIST1H1C		RASA1		LOC100506207		ERLEC1
ALDH4A1		RNF5		ALOX15P1		ASB13		ALS2		ANG		BBS4		ATG9A		ZNF582		HIST1H4J		RBPJ		LOC100506930		ERP29
ALDH5A1		RNF5P1		ALOXE3		ASCC1		ALS2CR8		ANGEL1		BCAR1		ATIC				HIST1H4K		RCHY1		LOC100507034		ESF1
ALDH6A1		RNU11		ALPK3		ASH2L		ALYREF		ANGEL2		BCDIN3D-AS1		ATL1				HK2		RDX		LOC100507577		ETAA1
ALDH7A1		RPL35A		ALPL		ASPHD1		AMACR		ANGPTL5		BCKDHA		ATP13A1				HLF		RGL1		LOC149773		ETV4
ALDH9A1		RPL4		ALPP		ASPSCR1		AMD1		ANK1		BCKDK		ATP1A1OS				HMMR		RNF144A		LOC201651		EWSR1
ALDOA		RPP30		ALPPL2		ASTE1		AMDHD2		ANKFY1		BCL2L13		ATP2A1				HNRNPA1		RNF145		LOC219731		EXOC5
ALG10		RPPH1		ALS2CL		ASUN		AMFR		ANKHD1		BCL7B		ATP5H				HNRNPA1P10		ROCK2		LOC285074		EXOC8
ALG10B		RPS27A		ALS2CR11		ASXL2		AMIGO1		ANKHD1-EIF4EBP3		BCL7C		ATP5I				HNRNPA3		RPS25		LOC339593		FAF2
ALG12		RTN4IP1		ALX1		ATF2		AMN1		ANKIB1		BCOR		ATP5S				HNRNPF		RRM2		LOC389641		FAM111A
ALG3		S100A9		ALX3		ATF5		AMZ2P1		ANKLE2		BCR		ATP6V0C				HNRNPL		RTN4		LOC439994		FAM173B
ALG5		SAMD1		ALX4		ATG12		ANAPC1		ANKRD10		BDNF		ATP6V0D1				HNRNPUL2		SCARA3		LOC541471		FAM178A
ALG6		SART1		AMBRA1		ATG16L2		ANAPC10		ANKRD11		BEND3		ATP6V0E1				HNRNPUL2-BSCL2		SDCCAG8		LOC642236		FAM206A
ALG8		SCNM1		AMDHD1		ATG3		ANAPC11		ANKRD13B		BET1		ATP6V0E2				HP1BP3		SEPT2		LOC642361		FAM208A
ALG9		SDSL		AMH		ATG4A		ANAPC15		ANKRD13C		BICD2		ATP6V0E2-AS1				HPCAL1		SERTAD2		LOC642846		FAM20C
ALKBH2		SEC14L5		AMIGO2		ATG5		ANAPC16		ANKRD16		BLM		ATP6V1H				HPDL		SFPQ		LOC643923		FAM210A
ALKBH4		SEPHS1		AMIGO3		ATG7		ANAPC2		ANKRD18A		BLOC1S2		ATP8A1				HS2ST1		SKA2		LOC653501		FAM216A
ALKBH5		SHF		AMMECR1		ATL2		ANAPC4		ANKRD18B		BLOC1S3		ATP9B				HSPA14		SLC16A3		LOC654342		FAM83D
ALKBH6		SIK1		AMMECR1L		ATM		ANAPC5		ANKRD18DP		BMPR1A		ATPAF1				HSPA4		SLC25A37		LOC727896		FANCG
ALMS1		SLC1A3		AMN		ATP11A		ANAPC7		ANKRD26		BPTF		ATRIP				HSPA9		SLC2A1		LOC728190		FANCM
ALOX5		SLC25A45		AMOT		ATP13A2		ANG		ANKRD28		BRAP		ATRX				HSPB11		SLC2A1-AS1		LOC728323		FAT1
ALS2		SLC39A11		AMPD2		ATP1A1		ANGEL1		ANKRD31		BRCA1		ATXN10				HSPH1		SLC38A2		LOC729013		FAU
ALS2CR8		SLC7A11		AMPD3		ATP1B3		ANGEL2		ANKRD32		BRCA2		ATXN3				IARS		SLC5A3		LOC729059		FBXO43
ALYREF		SMG5		AMPH		ATP2A2		ANGPTL5		ANKRD33B		BRI3BP		ATXN7L1				IFT80		SLC9A5		LOC731275		FBXO45
AMACR		SNAI2		AMZ1		ATP2A3		ANK1		ANKRD34A		BRK1		ATXN7L2				IL10RA		SLCO4A1		LOC96610		FEN1
AMD1		SNAP23		AMZ2		ATP2C1		ANKFY1		ANKRD36		BRMS1L		ATXN7L3				ILF3		SLMAP		LPHN2		FGF22
AMDHD2		SNORD12		ANAPC1P1		ATP5A1		ANKHD1		ANKRD37		BRP44L		AUP1				IPMK		SNORD12C		LRP12		FH
AMFR		SNORD18A		ANGPTL4		ATP5D		ANKHD1-EIF4EBP3		ANKRD39		BRPF1		AVEN				ISCU		SNX24		LTA4H		FKBP3
AMIGO1		SNORD29		ANHX		ATP5G1		ANKIB1		ANKRD40		BRSK2		AZI1				ITGB5		SOCS5		LYL1		FRS3
AMN1		SNRNP27		ANK3		ATP5G2		ANKLE2		ANKRD42		BRWD1		B3GAT3				IVNS1ABP		SPRY2		MAGEC1		FTL
AMOTL1		SPEF1		ANKAR		ATP5G3		ANKRA2		ANKRD44		BRWD1-AS1		B3GNT5				JUNB		SRSF10		MANBAL		FTSJ3
AMOTL2		SPRYD4		ANKDD1A		ATP5J2		ANKRD10		ANKRD46		BRWD1-IT2		B3GNTL1				KBTBD2		SRSF7		MBOAT1		FUBP1
AMZ2P1		STEAP4		ANKH		ATP5J2-PTCD1		ANKRD11		ANKRD5		BSG		B4GALT4				KCNK5		ST3GAL4		MC1R		FXYD5
ANAPC1		SULT2B1		ANKK1		ATP5SL		ANKRD12		ANKRD54		BTBD3		B9D2				KCTD20		STC2		MDGA1		GABPA
ANAPC10		SYTL1		ANKLE1		ATP6V0A2		ANKRD13B		ANKRD9		BTBD7		BACE2				KCTD9		STL		MECR		GBF1
ANAPC11		TAF6		ANKMY1		ATP6V1C1		ANKRD13C		ANKS1A		BTBD8		BAD				KDM4D		SUCO		MED29		GDE1
ANAPC13		TARS2		ANKMY2		ATP6V1E1		ANKRD16		ANKS3		BTRC		BAG5				KIAA0586		SYN1		MED4-AS1		GEN1
ANAPC15		TBC1D8B		ANKRD13D		ATP6V1F		ANKRD17		ANKS6		BUD31		BAIAP2L1				KIAA0907		SYNGAP1		MEIS3P1		GGCX
ANAPC16		TBCE		ANKRD19P		ATP6V1G1		ANKRD18A		ANKZF1		C10orf131		BARD1				KIAA1033		TAF1D		MESP2		GLRX5
ANAPC2		TBCK		ANKRD20A1		ATP9A		ANKRD18DP		ANO10		C10orf47		BAX				KIAA1524		TEAD1		METTL2A		GMFB
ANAPC4		TCF3		ANKRD20A11P		ATPAF2		ANKRD26		ANO6		C10orf88		BAZ2A				KIF11		THAP6		METTL2B		GNAI2
ANAPC5		TFDP1		ANKRD20A2		ATPBD4		ANKRD28		ANO8		C11orf1		BBS2				KIF14		THBS1		MGC21881		GNG3
ANAPC7		TFF1		ANKRD20A3		ATPBD4-AS1		ANKRD31		ANP32A		C11orf24		BBS9				KIF20A		TLE1		MICALCL		GNN
ANG		TIMM10		ANKRD20A4		ATR		ANKRD32		ANXA4		C11orf30		BCAP29				KIF23		TM2D2		MIER2		GPBP1L1
ANGEL1		TIMP1		ANKRD20A5P		ATXN2L		ANKRD33B		ANXA6		C11orf31		BCAR3				KIF2C		TMEM30A		MIR1-2		GPN3
ANGEL2		TM4SF1		ANKRD20A8P		ATXN7L3B		ANKRD34A		ANXA7		C11orf35		BCAT2				KIFC3		TMUB1		MIR125B2		GPRC5A
ANGPTL5		TM4SF19		ANKRD24		AUH		ANKRD37		AP1AR		C11orf75		BCDIN3D				KLF1		TOP1		MIR1288		GPX1
ANK1		TM4SF19-TCTEX1D2		ANKRD26P3		AVPI1		ANKRD39		AP1S1		C11orf82		BCKDHB				KLF10		TRAPPC4		MIR1306		GSK3A
ANKFY1		TM9SF4		ANKRD27		AXDND1		ANKRD40		AP2A1		C11orf84		BCL11B				KNTC1		TROVE2		MIR133A1		GSTO1
ANKHD1		TMEM39A		ANKRD29		AZI2		ANKRD42		AP2S1		C12orf26		BCL2L11				KPNA4		TSC22D1-AS1		MIR150		GSTO2
ANKHD1-EIF4EBP3		TMEM79		ANKRD30A		B2M		ANKRD44		AP3B1		C12orf32		BCS1L				KPNB1		TSC22D2		MIR181C		GTF2H1
ANKIB1		TMPRSS4		ANKRD30B		B3GALNT2		ANKRD46		AP3D1		C12orf60		BDH1				KRI1		TSEN15		MIR181D		GTPBP2
ANKLE2		TNFRSF1A		ANKRD30BL		B3GALT6		ANKRD49		AP3M1		C12orf66		BDP1				KRR1		TTC19		MIR1909		GTPBP4
ANKRA2		TNS4		ANKRD30BP2		B3GAT2		ANKRD5		AP3M2		C14orf101		BET1L				LAD1		TTC32		MIR194-1		H2AFV
ANKRD10		TREX1		ANKRD34B		B4GALNT1		ANKRD54		AP3S2		C14orf80		BFAR				LENG8		UCHL5		MIR215		H3F3B
ANKRD11		TRIM39-RPP21		ANKRD34C		B4GALT5		ANKRD9		AP4B1		C15orf39		BICD1				LNP1		UPF1		MIR2909		HCFC1
ANKRD12		TRIM56		ANKRD36B		B9D1		ANKS1A		AP4E1		C15orf40		BIN3				LOC100129858		USP24		MIR29C		HCN3
ANKRD13A		TSFM		ANKRD36BP2		BACE1		ANKS3		AP4M1		C15orf41		BIRC5				LOC100131691		USP38		MIR302A		HDGF
ANKRD13B		TSTD3		ANKRD45		BACH1		ANKS6		AP5B1		C15orf44		BLCAP				LOC100288748		UTS2D		MIR302B		HERC4
ANKRD13C		TXNIP		ANKRD52		BACH2		ANKZF1		AP5S1		C16orf46		BLMH				LOC100289230		VAPA		MIR302C		HES3
ANKRD16		UFC1		ANKRD53		BAG1		ANO10		AP5Z1		C16orf55		BLOC1S1				LOC100289509		VEZT		MIR302D		HEXIM1
ANKRD17		UNC13D		ANKRD6		BAI3		ANO6		APBB3		C16orf62		BLOC1S1-RDH5				LOC100506394		VIM		MIR3180-5		HIF3A
ANKRD18A		UQCRB		ANKRD63		BAMBI		ANO8		APC		C16orf80		BLVRA				LOC100506714		WAC		MIR3187		HIST1H1E
ANKRD18B		USP12		ANKRD65		BANF1		ANP32B		APEX1		C16orf88		BLVRB				LOC100630918		WNK1		MIR3192		HIST1H2AH
ANKRD18DP		USP34		ANKS1B		BANP		ANP32E		APEX2		C17orf100		BMPR2				LOC147727		WRNIP1		MIR3614		HIST1H2AK
ANKRD26		VBP1		ANO1		BAP1		ANXA2R		APH1A		C17orf39		BMS1				LPIN2		YWHAZ		MIR3618		HIST1H2BD
ANKRD28		VEPH1		ANO3		BASP1		ANXA4		API5		C17orf61		BNIP2				LRRC40		ZBTB1		MIR367		HIST1H2BK
ANKRD31		VPS41		ANO5		BAZ1A		ANXA6		APIP		C17orf61-PLSCR3		BNIP3L				LRRC41		ZBTB25		MIR3918		HIST1H2BN
ANKRD32		VTRNA1-1		ANPEP		BAZ1B		ANXA7		APITD1		C17orf96		BOLA1				LRRC42		ZC3H12C		MIR4256		HIST1H3C
ANKRD33B		VTRNA1-2		ANTXR1		BBC3		AP1AR		APITD1-CORT		C19orf12		BOP1				LRRFIP2		ZEB1		MIR4258		HIST1H4H
ANKRD34A		VWA7		ANTXR2		BBIP1		AP1M1		APLF		C19orf25		BRAF				LSM5		ZEB1-AS1		MIR4484		HIST2H2AB
ANKRD36		WDR61		ANXA3		BBS4		AP1S1		APOLD1		C19orf40		BRAT1				LSM6		ZFP36L1		MIR4508		HIST2H2AC
ANKRD37		WRN		AOX1		BCAR1		AP1S2		APOO		C19orf47		BRD9				LTN1		ZFP91		MIR4647		HIST2H2BE
ANKRD39		XIST		AP1B1		BCDIN3D-AS1		AP2A1		APOPT1		C19orf55		BRMS1				MAFG		ZFP91-CNTF		MIR4657		HJURP
ANKRD40		XRCC6BP1		AP1G1		BCKDHA		AP2M1		APPL1		C1GALT1		BRP44				MAFG-AS1		ZMIZ1		MIR4685		HM13
ANKRD42		ZCCHC14		AP1G2		BCKDK		AP2S1		APPL2		C1QL1		BSDC1				MAGI3		ZNF140		MIR4712		HM13-AS1
ANKRD44		ZFAND6		AP1M2		BCL2L13		AP3B1		APRT		C1orf131		BSN				MAML1		ZNF519		MIR4740		HN1
ANKRD46		ZNF165		AP1S3		BCL6B		AP3B2		AQP11		C1orf144		BSN-AS2				MANF		ZNF706		MIR4745		HNRNPR
ANKRD49		ZNF28		AP2A2		BCL7B		AP3D1		AQR		C1orf151-NBL1		BTAF1				MAP3K9		ZNF860		MIR4746		HNRNPUL1
ANKRD5		ZNF283		AP4S1		BCL7C		AP3M1		ARFGAP3		C1orf182		BTBD1				MAPK1IP1L		ZNFX1		MIR4765		HOXA4
ANKRD50		ZNF311		APBA1		BCLAF1		AP3M2		ARFGEF1		C1orf212		BTG2				MAPKBP1		ZNFX1-AS1		MIR4769		HPN
ANKRD54		ZNF430		APBA3		BCOR		AP3S1		ARFIP1		C1orf216		BTG3				MAT2A		ZSWIM7		MIR4785		HPS5
ANKRD9		ZNF484		APBB1		BCR		AP3S2		ARG2		C20orf26		BUB1B				MBD1		DR1		MIR5191		HR
ANKS1A		ZNF585B		APBB1IP		BDNF		AP4B1		ARHGAP1		C21orf67		C10orf114				MBOAT7		DRGX		MIR5197		HSP90B1
ANKS3		ZNF613		APC2		BEND3		AP4E1		ARHGAP10		C22orf13		C10orf35				MBTD1		DSCR10		MIR545		HSPD1
ANKS6		ZNF675		APCDD1		BEND6		AP4M1		ARHGAP11A		C22orf25		C10orf76				MEF2D		DSG1		MIR5692B		HSPE1
ANKZF1		ZNF680		APCDD1L		BET1		AP5B1		ARHGAP11B		C22orf39		C10orf95				METAP2		DSG4		MIR620		HSPE1-MOB4
ANLN		ZNF708		APEH		BHLHE41		AP5M1		ARHGAP12		C22orf40		C11orf20				METTL13		DSPP		MIR644A		HTATIP2
ANO10		ZNF724P		APH1B		BICD2		AP5S1		ARHGAP19		C22orf46		C11orf67				METTL18		DTL		MIR644B		HYAL2
ANO6		ZNF726		APLN		BIRC3		AP5Z1		ARHGAP19-SLIT1		C2CD4A		C11orf80				MGEA5		DUXA		MIR98		ID1
ANO8		ZNF736		APLP1		BLM		APAF1		ARHGAP22		C2orf15		C12orf35				MIR1253		E2F3		MIRLET7F2		IGFLR1
ANP32A		ZSCAN16		APOA1		BLOC1S2		APBB3		ARHGAP26		C2orf28		C12orf43				MIR3651		EBF1		MLLT3		IKBIP
ANP32B		ZWILCH		APOA1BP		BLOC1S3		APC		ARHGAP33		C2orf42		C12orf44				MIR3661		ECRP		MMP11		IKBKAP
ANP32E				APOA4		BMP2K		APEX1		ARHGAP4		C2orf43		C12orf45				MIR4444-1		EDIL3		MOB3A		IL1RAP
ANXA11				APOA5		BMPR1A		APEX2		ARHGDIA		C2orf56		C12orf49				MIR4453		EEF1A1		MPDU1		ILF2
ANXA2				APOB		BPTF		APH1A		ARHGEF1		C2orf69		C12orf5				MIS12		EFCAB9		MSL3P1		IMMT
ANXA2R				APPBP2		BRAP		API5		ARHGEF10		C3orf25		C12orf57				MKI67		EFNA2		MSTO1		INTS6
ANXA4				APTX		BRCA1		APIP		ARHGEF11		C3orf26		C14orf1				MLF1IP		EFNA5		MYLPF		IPO7
ANXA5				AQP3		BRCA2		APITD1		ARHGEF26		C3orf52		C14orf102				MLH1		EGFR		NANOS3		IQCD
ANXA6				AQP4		BRD8		APITD1-CORT		ARHGEF26-AS1		C3orf58		C14orf126				MORC3		EIF4G2		NAT16		ITPR3
ANXA7				AQP5		BRI3BP		APLP2		ARHGEF37		C3orf67		C14orf142				MRE11A		ELAVL4		NBPF10		KAZALD1
AP1AR				AQPEP		BRIP1		APOLD1		ARHGEF40		C3orf71		C14orf169				MRPL13		ELN		NCOA5		KCTD3
AP1M1				AR		BRIX1		APOO		ARHGEF7		C4orf21		C14orf178				MRPL15		ELOVL2		NDRG1		KDELR2
AP1S1				ARAF		BRK1		APOPT1		ARID3A		C4orf22		C14orf28				MRPL18		ELOVL2-AS1		NEDD9		KDM2A
AP1S2				ARAP1		BRMS1L		APP		ARID3B		C4orf27		C14orf43				MRPL24		ELTD1		NFE2L3		KDM4A-AS1
AP2A1				ARAP2		BROX		APPL1		ARID5A		C4orf29		C14orf45				MRPL32		EMX2		NFIA		KIAA0913
AP2M1				ARC		BRP44L		APPL2		ARID5B		C4orf37		C14orf93				MRPL33		ENC1		NFKBIA		KIAA1609
AP2S1				ARCN1		BRPF1		APRT		ARIH1		C4orf46		C15orf29				MRPS14		ENO1		NOTCH2		KIAA1731
AP3B1				AREG		BRPF3		AQP11		ARIH2		C4orf52		C15orf37				MSANTD3		ENO1-AS1		NPEPPS		KIF18B
AP3B2				ARF3		BRSK2		AQR		ARL13B		C5orf45		C15orf38				MTBP		ENPP3		NR3C2		KIF21B
AP3D1				ARF5		BRWD1		ARF4		ARL15		C6orf147		C15orf38-AP3S2				MTRF1L		ENTHD1		NRG2		KLHDC3
AP3M1				ARFGAP1		BRWD1-AS1		ARFGAP3		ARL16		C6orf165		C15orf61				MTRR		EPHA10		NRIP1		KPNA2
AP3M2				ARFGAP2		BRWD1-IT2		ARFGEF1		ARL2		C6orf211		C16orf13				MTUS1		EPPK1		NTN4		KRT18
AP3S1				ARFGEF2		BSG		ARFIP1		ARL2-SNX15		C7orf23		C16orf58				MUT		ERBB2IP		NTS		KTI12
AP3S2				ARFIP2		BTBD3		ARFRP1		ARL2BP		C7orf41		C16orf59				MYBL2		ERMN		ODAM		LARP4
AP4B1				ARGLU1		BTBD7		ARG2		ARL3		C7orf50		C16orf71				MYO9B		ERP27		ODC1		LBR
AP4E1				ARHGAP17		BTBD8		ARHGAP1		ARL4D		C7orf57		C16orf87				N4BP3		ERRFI1		P2RY11		LENG1
AP4M1				ARHGAP20		BTD		ARHGAP10		ARL5A		C7orf59		C16orf93				NAA15		ESAM		PAF1		LMBRD2
AP5B1				ARHGAP23		BTG1		ARHGAP19		ARL6IP4		C8orf40		C16orf95				NAA25		ESYT2		PARD6B		LMCD1
AP5M1				ARHGAP27		BTRC		ARHGAP19-SLIT1		ARL6IP6		C8orf82		C17orf101				NACC1		ETS1		PCDH18		LOC100009676
AP5S1				ARHGAP31		BUD31		ARHGAP22		ARL8B		C9orf156		C17orf105				NBEAL2		ETV1		PCDHB2		LOC100129518
AP5Z1				ARHGAP36		BZW1		ARHGAP26		ARMC1		C9orf163		C17orf49				NCAPD3		ETV3L		PCGF1		LOC100131067
APAF1				ARHGAP40		C10orf131		ARHGAP33		ARMC10		C9orf3		C17orf57				NCEH1		ETV5		PDE4DIP		LOC100131208
APBB2				ARHGAP42		C10orf137		ARHGAP4		ARMC2		C9orf37		C17orf62				NDUFA4L2		EXT1		PDGFA		LOC100132356
APBB3				ARHGAP44		C10orf47		ARHGDIA		ARMC6		C9orf64		C17orf65				NDUFC1		EZR		PDGFD		LOC100287944
APC				ARHGAP6		C10orf88		ARHGEF1		ARMC7		C9orf89		C17orf76-AS1				NEGR1		F13B		PDLIM4		LOC100288428
APEX1				ARHGAP9		C11orf1		ARHGEF10		ARMC8		C9orf91		C17orf79				NFX1		F2RL1		PDPR		LOC100506023
APEX2				ARHGDIG		C11orf24		ARHGEF11		ARNT		C9orf96		C17orf85				NKTR		F3		PDXDC1		LOC100652739
APH1A				ARHGEF10L		C11orf30		ARHGEF16		ARNTL		CA5BP1		C17orf90				NOC3L		F7		PELO		LOC153684
API5				ARHGEF17		C11orf31		ARHGEF26		ARNTL2		CAB39L		C17orf97				NOLC1		F8A1		PFDN5		LOC283335
APIP				ARHGEF18		C11orf35		ARHGEF26-AS1		ARPC1A		CABIN1		C18orf21				NSA2		F8A2		PGM5P2		LOC285033
APITD1				ARHGEF2		C11orf54		ARHGEF37		ARPC1B		CABLES1		C18orf25				NUCKS1		F8A3		PGS1		LOC286059
APITD1-CORT				ARHGEF25		C11orf58		ARHGEF40		ARPC2		CADPS2		C18orf32				NUDCD2		FABP7		PICALM		LOC338739
APLF				ARHGEF3		C11orf75		ARHGEF7		ARRB2		CALM1		C18orf54				NUDCD3		FAM115C		PIGC		LOC340544
APLP2				ARHGEF35		C11orf82		ARID3A		ARRDC2		CAMK2N2		C18orf56				NUF2		FAM124B		PILRB		LOC388796
APOLD1				ARHGEF4		C11orf84		ARID3B		ARSB		CAMLG		C19orf24				NUP37		FAM129B		PKD1		LOC402160
APOM				ARHGEF5		C12orf26		ARID4A		ARSG		CAMSAP2		C19orf44				NUP62		FAM133CP		PLCG1		LOC643723
APOO				ARHGEF9		C12orf32		ARID5A		ARSK		CAPRIN2		C19orf48				NUP88		FAM138D		PLEKHM1P		LRP11
APOPT1				ARID3C		C12orf4		ARID5B		ARV1		CAPS2		C19orf57				ODF3B		FAM153A		PLP2		LRR1
APP				ARID4B		C12orf60		ARIH1		ASAH1		CARS2		C19orf6				ORMDL2		FAM157A		PLXNA2		LRRC27
APPL1				ARL1		C12orf65		ARIH2		ASAP1		CASKIN2		C19orf60				OSBPL3		FAM181A		PMS2P1		LRTOMT
APPL2				ARL10		C12orf66		ARL13B		ASB13		CASP8AP2		C19orf70				OTUD6B		FAM181A-AS1		PNPO		LUC7L3
APRT				ARL14EP		C14orf101		ARL15		ASCC1		CASP9		C19orf73				PANK2		FAM189A1		POLR2J4		LUZP6
AQP11				ARL17A		C14orf80		ARL16		ASCC3		CATSPERD		C1GALT1C1				PAPD7		FAM19A1		POMZP3		LYAR
AQR				ARL17B		C15orf39		ARL2		ASF1A		CBLN3		C1QTNF9B-AS1				PARP4		FAM200B		PPAPDC1A		LYPLAL1
ARF1				ARL4C		C15orf40		ARL2-SNX15		ASF1B		CBR4		C1orf115				PARPBP		FAM203A		PPP2R5D		MAD2L1BP
ARF4				ARL5C		C15orf41		ARL2BP		ASH2L		CBX3P2		C1orf123				PBRM1		FAM205B		PRG4		MAGT1
ARF6				ARL6		C15orf44		ARL3		ASL		CBX5		C1orf126				PDCD10		FAM27A		PRICKLE2-AS3		MAP2K3
ARFGAP3				ARL6IP5		C16orf46		ARL4D		ASNS		CBX6		C1orf133				PHF17		FAM27C		PRRT2		MAP4K5
ARFGEF1				ARL8A		C16orf53		ARL5A		ASPH		CBX7		C1orf135				PHF19		FAM35A		PRSS8		MAPRE1
ARFIP1				ARL9		C16orf55		ARL5B		ASPHD1		CBX8		C1orf159				PI4K2A		FAM41C		PSG1		MARCKSL1
ARFRP1				ARMC4		C16orf62		ARL6IP1		ASPSCR1		CBY1		C1orf174				PIBF1		FAM71C		PSG10P		MASTL
ARG2				ARMC9		C16orf80		ARL6IP4		ASRGL1		CCBL2		C1orf198				PIP5K1A		FAM72B		PSG7		MAT2B
ARHGAP1				ARMCX4		C16orf88		ARL6IP6		ASTE1		CCDC104		C1orf204				PKN1		FAM72D		PSG8		MATR3
ARHGAP10				ARMCX5		C17orf100		ARL8B		ASTN2		CCDC122		C1orf21				PLAC8		FAM99A		PSG9		MBD6
ARHGAP11A				ARMCX5-GPRASP2		C17orf39		ARMC1		ASUN		CCDC130		C1orf213				PLEC		FAM99B		PTGER4P2		MCM3
ARHGAP11B				ARNT2		C17orf61		ARMC10		ATAD2B		CCDC138		C1orf220				PLEKHH3		FAR2		PTPRK		MCM8
ARHGAP12				ARPC3		C17orf61-PLSCR3		ARMC2		ATAD3A		CCDC14		C1orf228				PLK3		FBXO5		PURA		MEA1
ARHGAP19				ARPC4		C17orf70		ARMC5		ATAD3B		CCDC142		C1orf233				PLK4		FCGR1C		RABL2A		MED17
ARHGAP19-SLIT1				ARPC4-TTLL3		C17orf80		ARMC6		ATAD5		CCDC148		C1orf50				PLRG1		FCRL4		RABL2B		MED22
ARHGAP21				ARPP21		C17orf81		ARMC7		ATE1		CCDC151		C1orf51				PNN		FCRL5		RANBP9		MED26
ARHGAP22				ARRB1		C17orf96		ARMC8		ATF1		CCDC171		C1orf53				POC5		FEV		RARB		MELK
ARHGAP26				ARRDC1		C19orf12		ARNT		ATF2		CCDC23		C1orf56				POLR1A		FGA		RCN1		METTL21D
ARHGAP29				ARRDC4		C19orf25		ARNTL		ATF3		CCDC28A		C1orf63				PPM1G		FGD6		RENBP		METTL4
ARHGAP33				ARSA		C19orf26		ARNTL2		ATG10		CCDC41		C1orf74				PPP2CA		FGG		RGS18		MFSD12
ARHGAP4				ARSD		C19orf40		ARPC1A		ATG13		CCDC59		C20orf144				PPP6R1		FHDC1		RHOJ		MIR1227
ARHGAP5				ARSI		C19orf42		ARPC1B		ATG2A		CCDC71L		C20orf24				PPWD1		FHOD1		RIPPLY1		MIR191
ARHGAP5-AS1				ARSJ		C19orf47		ARPC2		ATG2B		CCDC75		C20orf27				PRDM4		FIBIN		RNF103		MIR193A
ARHGDIA				ART5		C19orf54		ARPC5L		ATG3		CCDC77		C20orf3				PRPF38B		FILIP1L		RNF144B		MIR3124
ARHGEF1				ARTN		C19orf55		ARPP19		ATG4A		CCDC88C		C20orf43				PRPF4		FLG2		RNF26		MIR3143
ARHGEF10				ARVCF		C1GALT1		ARRB2		ATG4B		CCDC92		C20orf96				PRPF6		FLJ13197		RNF8		MIR3193
ARHGEF11				ARX		C1QBP		ARRDC2		ATG4D		CCDC96		C21orf2				PRRC2C		FLJ16779		RNU6-83		MIR3652
ARHGEF12				AS3MT		C1QL1		ARRDC3-AS1		ATG5		CCM2		C21orf49				PSENEN		FLJ20021		RPL23AP53		MIR3912
ARHGEF16				ASAH2B		C1QL4		ARSB		ATG9A		CCNE1		C21orf58				PSMA2		FLJ34208		RPL23AP7		MIR3939
ARHGEF26				ASAP2		C1orf109		ARSG		ATIC		CCNF		C21orf91				PSMA7		FLJ35946		RPL26L1		MIR425
ARHGEF26-AS1				ASAP3		C1orf112		ARSK		ATL1		CCNJ		C22orf28				PSMB1		FLJ39051		RPL29P2		MIR4470
ARHGEF37				ASB6		C1orf131		ARV1		ATL2		CCNO		C22orf29				PSMC6		FLJ42709		RPL35A		MIR4482-1
ARHGEF40				ASB7		C1orf144		ASAH1		ATP11A		CCNT1		C2CD2L				PSMD1		FLJ43390		RRN3		MIR4482-2
ARHGEF7				ASB8		C1orf151-NBL1		ASAP1		ATP13A1		CCNT2		C2orf18				PSMD12		FLJ45445		RRN3P3		MIR4488
ARID1A				ASCC2		C1orf172		ASB1		ATP13A2		CCNYL1		C2orf29				PSPH		FMNL1		SAA1		MIR4505
ARID2				ASCL1		C1orf182		ASB13		ATP1A1OS		CCPG1		C2orf76				PTCD3		FNDC3B		SARDH		MIR4638
ARID3A				ASCL2		C1orf212		ASB3		ATP1B3		CCSAP		C2orf77				PTMA		FOXA2		SBDSP1		MIR4738
ARID3B				ASCL4		C1orf216		ASCC1		ATP2A1		CCT3		C3orf23				PTRF		FOXD4L1		SBF2		MIR4754
ARID4A				ASH1L		C1orf27		ASCC3		ATP2A3		CCT6P1		C3orf37				PTRH2		FOXE3		SCARNA10		MIR5188
ARID5A				ASH1L-AS1		C20orf26		ASF1A		ATP2C1		CD164		C3orf38				PTS		FOXI3		SCARNA9L		MIR611
ARID5B				ASIC1		C21orf67		ASF1B		ATP5A1		CD2BP2		C3orf75				PXT1		FOXN2		SCG5		MIR632
ARIH1				ASIC2		C22orf13		ASH2L		ATP5D		CD83		C4orf33				QSOX1		FP588		SCUBE3		MIR639
ARIH2				ASIC3		C22orf24		ASL		ATP5G1		CD99L2		C4orf34				RAB18		FRMD6-AS2		SDHAP1		MIRLET7I
ARL13B				ASIC4		C22orf25		ASNA1		ATP5G2		CDADC1		C4orf36				RAB28		FRYL		SEPT7L		MKRN2
ARL15				ASMT		C22orf39		ASNS		ATP5G3		CDC14A		C5orf30				RAB3C		FUOM		SH3BP4		MND1
ARL16				ASPG		C22orf40		ASNSD1		ATP5H		CDC14B		C5orf34				RAB8A		FZD9		SH3PXD2A		MOK
ARL2				ASPHD2		C22orf46		ASPH		ATP5I		CDC20B		C5orf51				RAC1		G6PC		SHC1		MORF4L1
ARL2-SNX15				ASPRV1		C2CD4A		ASPHD1		ATP5J2		CDC25C		C5orf62				RAD1		GABRA5		SIX1		MORF4L2
ARL2BP				ASS1		C2orf15		ASPSCR1		ATP5J2-PTCD1		CDC40		C5orf63				RAD23B		GARNL3		SLC22A18AS		MPRIP
ARL3				ASTN1		C2orf28		ASRGL1		ATP5S		CDC45		C6orf108				RAD51AP1		GAS7		SLC27A5		MRPL14
ARL4A				ASZ1		C2orf42		ASTE1		ATP5SL		CDCA3		C6orf120				RAP1GAP		GATA3		SLC35B2		MRPL34
ARL4D				ATAD1		C2orf43		ASTN2		ATP6V0A2		CDK19		C6orf141				RASSF1		GATSL1		SLC35B3		MRPL49
ARL5A				ATCAY		C2orf56		ASUN		ATP6V0C		CDK2		C6orf162				RBM15B		GCET2		SLC35E2B		MSMO1
ARL5B				ATF6B		C2orf69		ASXL1		ATP6V0D1		CDK4		C6orf203				RDH10		GCG		SLC5A11		MT2A
ARL6IP1				ATF7		C3orf25		ASXL2		ATP6V0E1		CDK5R1		C6orf226				REEP3		GDA		SLC8A1		MTA2
ARL6IP4				ATF7IP2		C3orf26		ATAD2		ATP6V0E2		CDK5R2		C6orf228				RGMA		GFRA1		SLIT2		MTFP1
ARL6IP6				ATG14		C3orf52		ATAD2B		ATP6V0E2-AS1		CDK5RAP2		C6orf70				RGNEF		GGT8P		SMAD7		MTHFR
ARL8B				ATHL1		C3orf58		ATAD3A		ATP6V1C1		CDK8		C6orf72				RGS5		GHR		SMG1		MTPN
ARMC1				ATMIN		C3orf67		ATAD3B		ATP6V1E1		CDON		C6orf89				RIOK1		GIMAP1		SMG1P1		MUS81
ARMC10				ATN1		C3orf71		ATAD5		ATP6V1F		CDR2		C7orf13				RPA1		GIMAP1-GIMAP5		SNAI1		MYADM
ARMC2				ATOH1		C4orf21		ATE1		ATP6V1G1		CDS1		C7orf25				RPAIN		GIMAP5		SNHG11		MYBL1
ARMC5				ATOH7		C4orf22		ATF1		ATP6V1H		CDS2		C7orf26				RPL24		GIMAP7		SNHG8		MYLIP
ARMC6				ATOH8		C4orf27		ATF2		ATP8A1		CDYL		C7orf49				RPL7		GJC1		SNORA24		MYO19
ARMC7				ATP10A		C4orf29		ATF3		ATP9A		CEBPA		C7orf55				RPS12		GJC2		SNORA30		MZT1
ARMC8				ATP11B		C4orf37		ATF4		ATP9B		CEBPD		C7orf73				RPS15A		GJD4		SNORA36A		NAA50
ARNT				ATP12A		C4orf46		ATF5		ATPAF1		CEBPZ		C8G				RSRC2		GK2		SNORA56		NAF1
ARNTL				ATP1A3		C4orf52		ATF7IP		ATPAF2		CELSR3		C8orf37				RTN4R		GLIPR1L1		SNORA5B		NAP1L4
ARNTL2				ATP1B2		C5orf43		ATG10		ATPBD4		CENPA		C8orf76				SAFB		GLUD1		SNORA5C		NBR1
ARPC1A				ATP2B2		C5orf44		ATG12		ATPBD4-AS1		CENPF		C9orf100				SAFB2		GLYATL1		SNORA70G		NCAPG2
ARPC1B				ATP2C2		C5orf45		ATG13		ATR		CENPH		C9orf114				SAMD10		GMFG		SNORA80B		NCAPH
ARPC2				ATP5B		C5orf54		ATG16L1		ATRIP		CENPI		C9orf116				SARNP		GNAS		SNORD66		NCBP1
ARPC5				ATP5C1		C6orf147		ATG16L2		ATRX		CENPO		C9orf142				SART3		GNRHR		SNORD7		NCL
ARPC5L				ATP5F1		C6orf165		ATG2A		ATXN10		CENPW		C9orf16				SATB2		GOLGA6L1		SNTB1		NCOA4
ARPP19				ATP5O		C6orf211		ATG2B		ATXN3		CEP112		C9orf41				SDHAF2		GPHB5		SOCS3		NDC80
ARRB2				ATP6AP1		C6orf62		ATG3		ATXN7L1		CEP152		C9orf43				SEC14L1		GPIHBP1		SPDEF		NDE1
ARRDC2				ATP6AP2		C7orf23		ATG4A		ATXN7L2		CEP19		C9orf69				SEMA3C		GPR12		SPEF1		NDUFAF3
ARRDC3-AS1				ATP6V0A1		C7orf41		ATG4B		ATXN7L3		CEP290		C9orf72				SENP3		GPR148		SPHAR		NDUFAF5
ARSB				ATP6V0CP3		C7orf50		ATG4D		ATXN7L3B		CEP350		C9orf78				SENP3-EIF4A1		GPR15		SPTBN1		NDUFB1
ARSG				ATP6V1B2		C7orf57		ATG5		AUH		CEP57L1		C9orf86				SEP15		GPR21		ST3GAL6		NDUFS1
ARSK				ATP6V1C2		C7orf59		ATG7		AUP1		CEP85		C9orf9				SERPINI1		GPR55		ST3GAL6-AS1		NDUFS8
ARV1				ATP7A		C8orf40		ATG9A		AVEN		CEP89		CA13				SET		GPR62		STARD6		NF2
ASAH1				ATP7B		C8orf82		ATIC		AXDND1		CEP97		CAAP1				SF1		GPR78		STEAP1		NFE2L1
ASAP1				ATP8A2		C9orf156		ATL1		AZI1		CEPT1		CABLES2				SF3B3		GPR89B		SUCNR1		NFS1
ASB1				ATP8B1		C9orf163		ATL2		B3GALNT2		CERS6		CACNB3				SH2B3		GPX4		SYS1		NIT1
ASB13				ATP8B2		C9orf3		ATL3		B3GALT6		CETN3		CACTIN				SH3GL1		GRIK5		SYS1-DBNDD2		NKIRAS1
ASB3				ATP8B3		C9orf37		ATOX1		B3GAT2		CFDP1		CACUL1				SH3GLB1		GRIN1		TBC1D4		NKIRAS2
ASCC1				ATPIF1		C9orf64		ATP11A		B3GAT3		CHAMP1		CAD				SIN3A		GRIP1		TFEB		NOA1
ASCC3				ATRN		C9orf89		ATP13A1		B3GNT5		CHCHD3		CALM3				SLC25A24		GRK1		TH		NONO
ASF1A				ATRNL1		C9orf91		ATP13A2		B3GNTL1		CHCHD6		CALR				SLC25A32		GRK5		THOC3		NOP58
ASF1B				ATXN1		C9orf96		ATP1A1OS		B4GALNT1		CHD1L		CALR3				SLC29A1		GSDMB		TIAM1		NPM1
ASH2L				ATXN1L		CA5BP1		ATP1B3		B4GALT1		CHD3		CALU				SLC35E1		GSTTP2		TIMM23		NPRL2
ASL				ATXN2		CAB39L		ATP2A1		B4GALT4		CHD4		CAMK1				SLC38A6		GYPE		TMEM120B		NRXN3
ASMTL				ATXN7		CABIN1		ATP2A2		B9D1		CHFR		CAMKK1				SMARCC1		H2AFB1		TMEM123		NT5DC2
ASNA1				ATXN8OS		CABLES1		ATP2A3		B9D2		CHKA		CAMTA1				SMC2		H2AFB2		TMEM127		NTMT1
ASNS				AURKAIP1		CACYBP		ATP2C1		BACE1		CHMP1A		CANT1				SMC4		H2AFB3		TMEM232		NUDCD1
ASNSD1				AURKC		CADPS2		ATP5A1		BACE2		CHN1		CANX				SMYD4		H3F3A		TMEM40		NUDT6
ASPH				AUTS2		CAGE1		ATP5G1		BACH2		CHST12		CAPN7				SNORA84		H3F3AP4		TNFRSF10A		NUMA1
ASPHD1				AVL9		CALM1		ATP5G2		BAD		CISD2		CAPNS1				SNORD101		HAR1B		TNFRSF11B		NUP153
ASPSCR1				AVP		CALM2		ATP5G3		BAG5		CISD3		CAPZA2				SNRPA		HAVCR2		TNPO1		NUP50
ASRGL1				AVPR1A		CAMK2D		ATP5H		BAI3		CIZ1		CARHSP1				SNRPB		HBA1		TOB2P1		NUPL2
ASTE1				AVPR1B		CAMK2N2		ATP5I		BAIAP2L1		CKAP4		CASC4				SNRPE		HBA2		TRIM55		NUSAP1
ASTN2				AXIN2		CAMLG		ATP5J		BAMBI		CKAP5		CASC5				SNRPF		HCRTR2		TRPS1		NXT1
ASUN				B3GALNT1		CAMSAP2		ATP5J2		BANP		CKS2		CASP2				SON		HEATR7A		TTF1		OBFC1
ASXL1				B3GALTL		CAND1		ATP5J2-PTCD1		BAP1		CLASP2		CASP3				SP1		HEG1		TWIST1		OGT
ASXL2				B3GAT1		CAPN2		ATP5L		BARD1		CLCN2		CASP6				SPC24		HGC6.3		TXNRD1		OIP5
ATAD2				B3GNT1		CAPRIN2		ATP5S		BAX		CLCN7		CASP7				SPCS3		HGF		TYW1B		ORC2
ATAD2B				B3GNT2		CAPS2		ATP5SL		BAZ1A		CLDN1		CATSPER2P1				SRP19		HHIPL1		USP25		OTUD4
ATAD3A				B3GNT3		CARS2		ATP6V0A2		BAZ1B		CLDN6		CATSPERG				SRRM2		HIC2		USP3		PABPC1L
ATAD3B				B3GNT4		CASKIN2		ATP6V0B		BAZ2A		CLIC4		CBFA2T2				SRRM2-AS1		HIST1H2AB		USP9X		PADI2
ATAD5				B3GNT7		CASP8AP2		ATP6V0C		BBC3		CLIP1		CBFB				SRSF11		HIST1H2AE		VIPR1		PAK1IP1
ATE1				B3GNT9		CASP9		ATP6V0D1		BBIP1		CLN5		CBL				SS18L1		HIST1H2BG		VPREB3		PAK2
ATF1				B4GALNT2		CATSPERD		ATP6V0E1		BBS2		CLN6		CBLL1				STIP1		HIST1H3B		VPS54		PATL1
ATF2				B4GALNT3		CAV1		ATP6V0E2		BBS4		CLP1		CBR3				STT3A		HIST1H3E		WASH2P		PAX6
ATF3				B4GALT3		CBLN3		ATP6V0E2-AS1		BBS9		CLPX		CBR3-AS1				SUB1		HIST1H3I		WWC1		PCBP1
ATF4				B4GALT7		CBR4		ATP6V1A		BCAP29		CLTB		CBX1				SUDS3		HIST1H4L		YIF1B		PCBP1-AS1
ATF5				BAALC		CBX3		ATP6V1C1		BCAR1		CMIP		CC2D1A				SUFU		HIST2H3A		ZBED5		PCGF2
ATF7IP				BAG3		CBX3P2		ATP6V1D		BCAR3		CMTM4		CC2D1B				SUMF2		HIST2H3C		ZNF184		PCNP
ATG10				BAG4		CBX4		ATP6V1E1		BCAT2		CNEP1R1		CCAR1				SUMO2		HMGA2		ZNF28		PCYT2
ATG12				BAHCC1		CBX5		ATP6V1F		BCDIN3D		CNOT10		CCDC101				SUPT16H		HMGB2		ZNF385D		PDK2
ATG13				BAHD1		CBX6		ATP6V1G1		BCDIN3D-AS1		CNOT3		CCDC102B				TACC1		HNRNPA2B1		ZNF462		PDLIM7
ATG16L1				BAI1		CBX7		ATP6V1H		BCKDHA		CNOT4		CCDC107				TAGLN2		HNRNPC		ZNF521		PFDN2
ATG16L2				BAI2		CBX8		ATP8A1		BCKDHB		CNOT6L		CCDC109B				TBCCD1		HNRNPCL1		ZNF542		PGAM1
ATG2A				BAIAP2		CBY1		ATP9A		BCKDK		CNP		CCDC111				TBP		HNRNPD		ZNF587B		PGK1
ATG2B				BAIAP3		CCBL1		ATP9B		BCL11A		CNPY2		CCDC115				TC2N		HNRNPH3		ZNF595		PHAX
ATG3				BANK1		CCBL2		ATPAF1		BCL11B		COIL		CCDC117				TCP1		HNRNPKP3		ZNF596		PHF20L1
ATG4A				BARHL2		CCDC104		ATPAF2		BCL2L11		COL4A1		CCDC124				TDG		HNRNPU		ZNF658		PIDD
ATG4B				BARX1		CCDC12		ATPBD4		BCL2L13		COL4A2		CCDC126				TFAM		HOXB7		ZNF716		PIGV
ATG4D				BARX2		CCDC122		ATPBD4-AS1		BCL3		COL4A3BP		CCDC127				TFG		HPCA		ZNF717		PIGW
ATG5				BASP1P1		CCDC130		ATR		BCL7B		COMMD2		CCDC13				TIA1		HPGDS		ZNF718		PIK3R3
ATG7				BATF3		CCDC138		ATRIP		BCL7C		COQ10B		CCDC134				TIAL1		HPYR1		ZNF726		PLAGL2
ATG9A				BAZ2B		CCDC14		ATRX		BCOR		COQ4		CCDC137				TIGD5		HS3ST2		ZNF790-AS1		PLD1
ATIC				BBS10		CCDC142		ATXN10		BCR		COQ6		CCDC150				TIMM9		HSD17B7		ZXDB		PLEKHJ1
ATL1				BBS12		CCDC146		ATXN2L		BCS1L		CORO7		CCDC157				TKT		HSD17B7P2				PLIN5
ATL2				BBS5		CCDC148		ATXN3		BDH1		CORO7-PAM16		CCDC159				TLN1		HSP90AB4P				PLK1
ATL3				BBS7		CCDC15		ATXN7L1		BDNF		COX10		CCDC163P				TMBIM6		HSPA12B				POFUT1
ATM				BBX		CCDC151		ATXN7L2		BDP1		COX10-AS1		CCDC167				TMCO1		HTR3C				POLH
ATOX1				BCAM		CCDC171		ATXN7L3		BEND3		COX17		CCDC24				TMED5		HTR4				POLR1C
ATP11A				BCAN		CCDC18		ATXN7L3B		BEND6		COX6A1		CCDC25				TMEM126A		HULC				POLR2B
ATP13A1				BCAP31		CCDC23		AUH		BET1		CPNE2		CCDC34				TMEM161B		HYAL4				POLR2L
ATP13A2				BCAS3		CCDC28A		AUP1		BET1L		CPNE8		CCDC40				TMEM161B-AS1		HYLS1				POP5
ATP1A1				BCAS4		CCDC41		AURKA		BFAR		CPOX		CCDC51				TMEM245		ICK				PPA1
ATP1A1OS				BCAT1		CCDC50		AURKB		BHLHE41		CPSF1		CCDC53				TMEM38A		IFITM5				PPIA
ATP1B1				BCCIP		CCDC57		AVEN		BICD1		CPSF6		CCDC56				TNPO2		IGF1				PPM1J
ATP1B3				BCL2		CCDC59		AVPI1		BICD2		CRADD		CCDC6				TOMM5		IGF2BP2				PPME1
ATP2A1				BCL2L10		CCDC64		AXDND1		BIN3		CRB1		CCDC78				TOMM7		IGFBP4				PPP1R12A
ATP2A2				BCL2L12		CCDC71L		AZI1		BIRC5		CRBN		CCDC83				TOMM70A		IGFBP7				PPP1R13L
ATP2A3				BCORP1		CCDC75		B2M		BLCAP		CRCP		CCDC84				TOR1AIP1		IGFL2				PPP1R15B
ATP2C1				BDNF-AS		CCDC77		B3GALNT2		BLM		CREBL2		CCDC85C				TPR		IGFL4				PPP1R37
ATP5A1				BEAN1		CCDC88A		B3GALT6		BLMH		CREBRF		CCDC9				TPT1		IGIP				PPP2R1A
ATP5D				BECN1		CCDC88C		B3GAT2		BLOC1S1		CRELD2		CCDC90A				TPT1-AS1		IKZF1				PPP2R5A
ATP5E				BEGAIN		CCDC92		B3GAT3		BLOC1S1-RDH5		CREM		CCNB2				TRA2B		IL13				PRADC1
ATP5G1				BEND2		CCDC96		B3GNT5		BLOC1S2		CRIP2		CCNE2				TRIM23		IL16				PRC1
ATP5G2				BEND4		CCM2		B3GNTL1		BLOC1S3		CRK		CCNK				TRIP10		IL23R				PRDX6
ATP5G3				BEND5		CCNA2		B4GALNT1		BLVRA		CRLF3		CCNL2				TRMT1		IL27				PRICKLE4
ATP5H				BEST4		CCND3		B4GALT2		BLVRB		CRYZL1		CCT2				TRMT5		IL36RN				PRKAB1
ATP5I				BEX1		CCNE1		B4GALT4		BMF		CS		CCT6P3				TSEN34		IL5RA				PRMT1
ATP5J				BEX2		CCNF		B9D1		BMP2K		CSAD		CD320				TSG101		INSIG1				PSIMCT-1
ATP5J2				BEX4		CCNG2		B9D2		BMPR1A		CSNK1G1		CD47				TSPAN4		INSRR				PSMA3
ATP5J2-PTCD1				BFSP1		CCNH		BACE1		BMPR2		CSNK1G2		CDAN1				TTC14		INTS7				PSMA6
ATP5L				BHLHA15		CCNI		BACE2		BMS1		CSNK1G3		CDC16				TTC9C		IQSEC3				PSMB2
ATP5S				BHLHA9		CCNJ		BACH2		BNIP2		CSRNP1		CDC37				TUBA1C		IRF2BP2				PSMC5
ATP5SL				BHLHB9		CCNO		BAD		BNIP3L		CTBP1		CDC37L1				TXNDC9		IRG1				PSMD13
ATP6V0A2				BHLHE22		CCNT1		BAG1		BOLA1		CTDSP2		CDC42EP4				TYMP		IRS1				PSMD2
ATP6V0B				BHLHE23		CCNT2		BAG2		BOP1		CTDSPL		CDC5L				U2AF1		IRX2				PTGER4
ATP6V0C				BHMT2		CCNYL1		BAG5		BPTF		CTDSPL2		CDC6				UBA1		ITGA11				PTPRN2
ATP6V0D1				BICC1		CCPG1		BAI3		BRAF		CTH		CDC7				UBE2K		ITGA2				PVR
ATP6V0E1				BID		CCSAP		BAIAP2L1		BRAP		CTU1		CDCA5				UBE2M		ITGB1				RAB5A
ATP6V0E2				BIK		CCT3		BAMBI		BRAT1		CUL3		CDCA7				UBE2N		JAG1				RACGAP1
ATP6V0E2-AS1				BIN1		CCT6A		BANF1		BRCA1		CUX1		CDHR2				UBE2Z		JSRP1				RAD18
ATP6V1A				BIRC8		CCT6P1		BANP		BRCA2		CWC27		CDIPT				UBE3C		KATNAL2				RAD9B
ATP6V1C1				BIVM		CCT8		BAP1		BRD9		CXCL2		CDK10				UBN1		KBTBD13				RAI14
ATP6V1D				BMP2		CD109		BARD1		BRI3BP		CYB5B		CDK11A				UBP1		KBTBD3				RANGAP1
ATP6V1E1				BMP3		CD151		BARHL1		BRK1		CYB5D1		CDK11B				UQCRH		KBTBD8				RAPH1
ATP6V1F				BMP4		CD164		BAX		BRMS1		CYB5D2		CDK16				USP1		KC6				RBBP4
ATP6V1G1				BMP7		CD2AP		BAZ1A		BRMS1L		CYB5R3		CDK2AP2				USP16		KCNA1				RBBP6
ATP6V1H				BMP8A		CD2BP2		BAZ1B		BRP44		CYB5RL		CDK5				USP53		KCNIP1				RBKS
ATP8A1				BMP8B		CD46		BAZ2A		BRP44L		CYCS		CDK5RAP3				UTP15		KCNJ6				RBM12
ATP9A				BMPER		CD63		BBC3		BRPF1		CYFIP1		CDK9				UTP18		KCNJ8				RBM12B
ATP9B				BMPR1B		CD83		BBIP1		BRSK2		CYHR1		CDKL1				VCP		KCNK10				RBM12B-AS1
ATPAF1				BMS1P1		CD99L2		BBS2		BRWD1		CYP2U1		CDKN1A				VMP1		KCNK17				RBM25
ATPAF2				BMS1P2		CDADC1		BBS4		BRWD1-AS1		CYP39A1		CDKN1C				VPS26A		KCNMB2				RBM39
ATPBD4				BMS1P4		CDC14A		BBS9		BRWD1-IT2		CYP4V2		CDKN2AIPNL				VPS26B		KCNQ1DN				RBM4
ATPBD4-AS1				BMS1P5		CDC14B		BCAP29		BSDC1		DAD1		CDKN3				VPS45		KCNQ2				RC3H2
ATR				BMS1P6		CDC20B		BCAR1		BSG		DAP3		CDR2L				VRK2		KCTD15				RCC1
ATRIP				BNC1		CDC25C		BCAR3		BSN		DARS		CDT1				WTAP		KDELC2				RECQL5
ATRX				BNC2		CDC26		BCAT2		BSN-AS2		DBR1		CEBPB				XPO1		KGFLP2				RFWD3
ATXN10				BNIP3		CDC27		BCDIN3D		BTAF1		DCAF11		CEBPG				XRCC5		KIAA0226L				RHBDD3
ATXN2L				BOC		CDC40		BCDIN3D-AS1		BTBD1		DCAF17		CECR5				YWHAH		KIAA0754				RHBDF2
ATXN3				BOD1L1		CDC42BPA		BCKDHA		BTBD3		DCAKD		CECR5-AS1				ZBTB2		KIAA1024L				RIC8B
ATXN7L1				BOK		CDC45		BCKDHB		BTBD7		DCBLD1		CELF1				ZBTB4		KIAA1984				RIOK3
ATXN7L2				BOK-AS1		CDCA2		BCKDK		BTBD8		DCDC1		CELSR1				ZFAND1		KIF20B				RIPK4
ATXN7L3				BOLA2		CDCA3		BCL11B		BTG2		DCK		CELSR2				ZGPAT		KIF2B				RNASEH2A
ATXN7L3B				BOLA2B		CDCA8		BCL2L11		BTG3		DCP1A		CEMP1				ZNF146		KIF5B				RNF168
AUH				BOLA3		CDK13		BCL2L13		BTRC		DCTN5		CENPB				ZNF277		KIFC1				RNMT
AUP1				BOLA3-AS1		CDK19		BCL7B		BUB1B		DCUN1D2		CENPBD1				ZNF281		KISS1R				ROMO1
AURKA				BOLL		CDK2		BCL7C		BUD31		DCUN1D4		CENPJ				ZNF565		KLF17				RPL10A
AURKB				BPHL		CDK4		BCLAF1		C10orf114		DDIT4		CENPM				ZNF580		KLF3				RPL13
AVEN				BRCC3		CDK5R1		BCOR		C10orf131		DDOST		CENPP				ZNF581		KLF6				RPL15
AVPI1				BRD1		CDK5R2		BCR		C10orf35		DDX1		CENPT				ZNF639		KLHDC7B				RPL18
AXDND1				BRDT		CDK5RAP2		BCS1L		C10orf47		DDX18		CENPV				ZNF644		KLRF2				RPL3
AZI1				BRF1		CDK6		BDH1		C10orf76		DDX28		CEP120				ZNHIT2		KNG1				RPL31
AZI2				BRF2		CDK8		BDNF		C10orf88		DDX46		CEP41				ZRANB2		KRT20				RPL35
AZIN1				BRI3		CDKN2AIP		BDP1		C10orf95		DDX56		CEP68				ZRANB2-AS2		KRT222				RPL37
B2M				BRSK1		CDKN2C		BEND3		C11orf1		DEDD		CEP72				ZWINT		KRT31				RPL7A
B3GALNT2				BRWD3		CDKN2D		BET1		C11orf20		DEM1		CEP78				ZZZ3		KRT33A				RPN2
B3GALT4				BSND		CDNF		BET1L		C11orf24		DENND4A		CERS5				MIR4520A		KRT5				RPS10
B3GALT6				BSPRY		CDON		BFAR		C11orf30		DERL3		CETN2				MIR4520B		KRT7				RPS10-NUDT3
B3GAT2				BST1		CDR2		BHLHE40		C11orf31		DESI1		CGGBP1				MIR4648		KRTAP10-6				RPS19
B3GAT3				BSX		CDS1		BICD1		C11orf35		DESI2		CGN				MIR4664		KRTAP17-1				RPS5
B3GNT5				BTBD11		CDS2		BICD2		C11orf67		DFNB59		CHAC1				MIR4676		KRTAP19-1				RPS6
B3GNTL1				BTBD17		CDV3		BIN3		C11orf75		DGCR2		CHAF1B				MIR5094		KRTAP5-10				RPS7
B4GALNT1				BTBD18		CDYL		BIRC5		C11orf80		DGCR8		CHCHD2				MIR648		KRTAP5-2				RPS9
B4GALT1				BTBD19		CEBPA		BIRC6		C11orf82		DGKH		CHCHD4				MIRLET7BHG		KRTAP5-5				RPSA
B4GALT2				BTBD6		CEBPD		BLCAP		C11orf84		DHCR24		CHCHD8				MIS12		KRTAP9-8				RRAS
B4GALT4				BTBD9		CEBPZ		BLM		C12orf26		DHCR7		CHD7				MKI67		LAMB2P1				RUNX1
B4GALT5				BTC		CELSR3		BLMH		C12orf32		DHDDS		CHD9				MLF1IP		LAMC1				SAP30BP
B4GALT6				BTF3		CENPA		BLOC1S1		C12orf35		DHFRL1		CHDH				MLH1		LAPTM5				SARS
B9D1				BTG4		CENPF		BLOC1S1-RDH5		C12orf43		DHRS11		CHEK2				MMADHC		LCN15				SAT1
B9D2				BTN1A1		CENPH		BLOC1S2		C12orf44		DHRS3		CHERP				MMP2		LCNL1				SCAF1
BACE1				BTN2A1		CENPI		BLOC1S3		C12orf45		DHRS7B		CHID1				MMP24		LDHA				SCAMP3
BACE2				BVES		CENPK		BLVRA		C12orf49		DHX30		CHKB				MOGAT1		LGALS13				SCARNA13
BACH1				BVES-AS1		CENPL		BLVRB		C12orf5		DHX34		CHKB-CPT1B				MORC3		LGALS16				SCD
BACH2				BZRAP1-AS1		CENPO		BMP6		C12orf57		DHX38		CHMP1B				MRE11A		LGALS7				SCO1
BAD				BZW2		CENPQ		BMPR1A		C12orf60		DHX40		CHMP2B				MRPL13		LHFPL3				SCRT2
BAG1				C10orf107		CENPW		BMPR2		C12orf66		DHX57		CHMP3				MRPL15		LILRP2				SDC4
BAG2				C10orf111		CEP112		BMS1		C14orf1		DIAPH3		CHMP4B				MRPL18		LINC00028				SEH1L
BAG5				C10orf116		CEP152		BNIP2		C14orf101		DICER1		CHPF				MRPL24		LINC00159				SERTAD1
BAG6				C10orf118		CEP170		BNIP3L		C14orf102		DIMT1		CHPF2				MRPL32		LINC00162				SETD8
BAI3				C10orf2		CEP19		BOD1		C14orf126		DIS3L		CHRNA5				MRPL33		LINC00202				SF3A2
BAIAP2L1				C10orf25		CEP290		BOLA1		C14orf142		DLAT		CHSY1				MRPS14		LINC00207				SGSM2
BAMBI				C10orf32		CEP350		BOP1		C14orf169		DLEU2		CHUK				MSANTD3		LINC00229				SGTA
BANF1				C10orf32-AS3MT		CEP44		BORA		C14orf178		DMC1		CIB1				MTBP		LINC00264				SH3BP5L
BANP				C10orf53		CEP57		BPTF		C14orf28		DMPK		CIDECP				MTRF1L		LINC00277				SIRT3
BAP1				C10orf54		CEP57L1		BRAF		C14orf43		DMXL1		CIITA				MTRR		LINC00330				SKP1
BARD1				C10orf57		CEP85		BRAP		C14orf45		DMXL2		CISH				MTUS1		LINC00423				SKP2
BARHL1				C10orf82		CEP89		BRAT1		C14orf80		DNAH3		CKB				MURC		LINC00439				SLC1A5
BASP1				C11orf2		CEP97		BRCA1		C14orf93		DNAH6		CLASP1				MUT		LINC00462				SLC25A3
BAX				C11orf36		CEPT1		BRCA2		C15orf29		DNAJA3		CLASRP				MXD1		LINC00470				SLC25A40
BAZ1A				C11orf49		CERS6		BRD8		C15orf37		DNAJB12		CLCC1				MYBL2		LINC00472				SLC25A48
BAZ1B				C11orf57		CETN3		BRD9		C15orf38		DNAJB2		CLDN23				MYNN		LINC00494				SLC39A9
BAZ2A				C11orf63		CFDP1		BRE		C15orf38-AP3S2		DNAJB5		CLDND2				MYO1F		LINC00538				SLC4A7
BBC3				C11orf70		CHAC2		BRE-AS1		C15orf39		DNAJB9		CLEC16A				MYO9B		LINC00616				SLMO2
BBIP1				C11orf71		CHAF1A		BRI3BP		C15orf40		DNAJC1		CLGN				MYOM3		LINC00617				SLMO2-ATP5E
BBS2				C11orf87		CHAMP1		BRIP1		C15orf41		DNAJC13		CLINT1				MYPN		LIPK				SMARCA5
BBS4				C11orf88		CHCHD3		BRIX1		C15orf44		DNAJC16		CLK2				N4BP3		LIPN				SMC6
BBS9				C11orf9		CHCHD6		BRK1		C15orf61		DNAJC19		CLK3				NAA11		LOC100093698				SMCR8
BCAP29				C11orf91		CHD1L		BRMS1		C16orf13		DNAJC24		CLMP				NAA15		LOC100127983				SMEK1
BCAR1				C11orf92		CHD3		BRMS1L		C16orf46		DNAJC25		CLN8				NAA25		LOC100128239				SMEK2
BCAR3				C11orf93		CHD4		BROX		C16orf55		DNAJC25-GNG10		CLOCK				NACC1		LOC100128361				SMG7
BCAT2				C11orf95		CHFR		BRP44		C16orf58		DNAJC3		CLPB				NAT10		LOC100129345				SMS
BCDIN3D				C11orf96		CHIC2		BRP44L		C16orf59		DNAL1		CLPP				NBEAL2		LOC100130000				SNAP25
BCDIN3D-AS1				C12orf10		CHKA		BRPF1		C16orf62		DNM1		CLPTM1L				NCAPD3		LOC100130231				SNAPC5
BCKDHA				C12orf39		CHMP1A		BRSK2		C16orf71		DNM2		CLSPN				NCBP2		LOC100130298				SNHG10
BCKDHB				C12orf42		CHMP5		BRWD1		C16orf80		DNMT3A		CLTA				NCEH1		LOC100130331				SNHG4
BCKDK				C12orf51		CHN1		BRWD1-AS1		C16orf87		DNMT3B		CMBL				NCF2		LOC100130539				SNORA6
BCL10				C12orf53		CHPT1		BRWD1-IT2		C16orf88		DOCK8		CMC1				NCR2		LOC100131234				SNORA71D
BCL11A				C12orf56		CHST11		BSCL2		C16orf93		DOCK9		CMPK2				NDUFA4L2		LOC100131564				SNORD24
BCL11B				C12orf68		CHST12		BSDC1		C16orf95		DONSON		CN5H6.4				NDUFAF4P1		LOC100132062				SNORD36B
BCL2L1				C12orf73		CISD1		BSG		C17orf100		DOPEY1		CNDP2				NDUFC1		LOC100132287				SNORD43
BCL2L11				C12orf75		CISD2		BSN		C17orf101		DPF1		CNKSR3				NEGR1		LOC100132832				SNORD68
BCL2L13				C13orf33		CISD3		BSN-AS2		C17orf105		DPH3		CNN2				NEK9		LOC100133161				SNRPA1
BCL3				C14orf109		CIZ1		BTAF1		C17orf39		DPY19L1		CNNM2				NEUROD2		LOC100133331				SNRPG
BCL6				C14orf118		CKAP2		BTBD1		C17orf49		DPY19L3		CNNM4				NFX1		LOC100134317				SNX14
BCL6B				C14orf132		CKAP4		BTBD10		C17orf53		DPY30		CNO				NHLH2		LOC100287036				SOD1
BCL7B				C14orf133		CKAP5		BTBD3		C17orf57		DPYSL2		CNOT1				NKTR		LOC100288778				SP3
BCL7C				C14orf162		CKS2		BTBD7		C17orf61		DRAM2		CNOT2				NKX1-2		LOC100288911				SPAG5
BCL9L				C14orf176		CLASP2		BTBD8		C17orf61-PLSCR3		DSCC1		CNOT6				NOC3L		LOC100289656				SPAG5-AS1
BCLAF1				C14orf2		CLCF1		BTD		C17orf62		DSE		CNOT7				NOLC1		LOC100505696				SPATA5
BCOR				C14orf23		CLCN2		BTF3L4		C17orf65		DTWD2		CNOT8				NPR1		LOC100506085				SPHK2
BCR				C14orf37		CLCN7		BTG2		C17orf76-AS1		DUS2L		CNPPD1				NRAS		LOC100506229				SPRTN
BCS1L				C14orf38		CLDN1		BTG3		C17orf79		DUSP12		CNST				NRG1		LOC100506421				SREBF1
BDH1				C14orf39		CLDN6		BTRC		C17orf85		DUSP14		CNTD1				NSA2		LOC100506804				SRF
BDNF				C14orf79		CLDN7		BUB1		C17orf90		DUSP18		COA1				NSRP1		LOC100506888				SRRM1
BDP1				C15orf23		CLDND1		BUB1B		C17orf96		DUSP22		COBRA1				NT5C2		LOC100507203				SRSF1
BEND3				C15orf26		CLEC11A		BUB3		C17orf97		DUSP7		COG1				NTSR2		LOC100507217				SRSF6
BEND6				C15orf27		CLIC4		BUD13		C18orf21		DUT		COG5				NUCKS1		LOC100507389				SS18
BET1				C15orf48		CLIP1		BUD31		C18orf25		DVL3		COG8				NUDCD2		LOC100507433				SS18L2
BET1L				C15orf56		CLN5		BZW1		C18orf32		DYRK1B		COL14A1				NUDCD3		LOC100507634				SSH2
BFAR				C15orf59		CLN6		C10orf114		C18orf54		DZANK1		COL1A1				NUF2		LOC116437				SSR1
BHLHE40				C15orf60		CLP1		C10orf131		C18orf56		E2F5		COL6A4P1				NUP37		LOC148145				SSTR5
BHLHE41				C15orf63		CLPX		C10orf137		C19orf12		E2F6		COMMD10				NUP62		LOC150185				SSTR5-AS1
BICD1				C16orf11		CLTB		C10orf35		C19orf24		E2F8		COMT				NUP88		LOC151484				ST3GAL3
BICD2				C16orf45		CMIP		C10orf47		C19orf25		EAF2		COPE				NUPR1		LOC154449				ST7L
BIN3				C16orf48		CMPK1		C10orf76		C19orf26		EBAG9		COPG2				NYAP1		LOC202181				STARD7
BIRC2				C16orf5		CMTM4		C10orf88		C19orf40		EBPL		COPS3				OCA2		LOC220906				STAU1
BIRC3				C16orf52		CNEP1R1		C10orf95		C19orf44		ECE1		COPS6				ODF3B		LOC283174				STK38
BIRC5				C16orf57		CNOT10		C11orf1		C19orf47		ECE2		COPS7A				OLFM2		LOC283177				STK40
BIRC6				C16orf7		CNOT3		C11orf10		C19orf48		EDC4		COQ10A				OR2C3		LOC283332				STXBP3
BLCAP				C16orf70		CNOT4		C11orf20		C19orf55		EDEM3		COQ2				OR51E2		LOC283585				STYX
BLM				C16orf72		CNOT6L		C11orf24		C19orf57		EEA1		COQ5				OR51Q1		LOC283624				SUCLG2
BLMH				C16orf73		CNP		C11orf30		C19orf6		EEF2K		COQ7				OR52A1		LOC283663				SURF1
BLOC1S1				C16orf74		CNPY2		C11orf31		C19orf60		EEFSEC		CORO1A				OR5P3		LOC284276				SURF2
BLOC1S1-RDH5				C16orf86		COG4		C11orf35		C19orf70		EFCAB6		CORO2B				ORMDL2		LOC284578				SUV39H2
BLOC1S2				C16orf90		COIL		C11orf58		C19orf73		EFTUD1		COTL1				OSBP		LOC285696				SYDE1
BLOC1S3				C16orf92		COL4A1		C11orf67		C1GALT1		EGLN2		COX14				OSBPL3		LOC286238				SYNCRIP
BLVRA				C17orf102		COL4A2		C11orf75		C1GALT1C1		EGLN3		COX15				OTUD6B		LOC338758				TADA2A
BLVRB				C17orf104		COL4A3BP		C11orf80		C1QL1		EHBP1		COX4I1				PANK2		LOC339166				TAF12
BMF				C17orf107		COMMD2		C11orf82		C1QTNF9B-AS1		EHBP1L1		COX5A				PAPD4		LOC339822				TAF15
BMP2K				C17orf108		COMMD3		C11orf84		C1orf106		EHD4		COX5B				PAPD7		LOC340094				TAF1B
BMP6				C17orf109		COMMD3-BMI1		C12orf23		C1orf115		EHMT1		COX8A				PARP4		LOC348120				TAOK3
BMPR1A				C17orf28		COMTD1		C12orf26		C1orf123		EID1		CPB2-AS1				PARPBP		LOC375295				TBCA
BMPR2				C17orf51		COPS5		C12orf29		C1orf126		EIF1B		CPEB3				PART1		LOC388387				TBL1XR1
BMS1				C17orf56		COPS8		C12orf32		C1orf131		EIF2A		CPPED1				PBRM1		LOC389033				TBX3
BNIP2				C17orf58		COQ10B		C12orf35		C1orf133		EIF2AK3		CPS1				PCDH12		LOC389043				TBX6
BNIP3L				C17orf59		COQ4		C12orf4		C1orf135		EIF2B1		CPSF3				PCDHAC1		LOC400027				TCEB2
BOD1				C17orf64		COQ6		C12orf43		C1orf144		EIF2B4		CPSF3L				PCDHB5		LOC401010				TECR
BOLA1				C17orf67		CORO1C		C12orf44		C1orf151-NBL1		EIF2B5		CPSF4				PCSK1N		LOC401074				TENC1
BOP1				C17orf75		CORO7		C12orf45		C1orf159		EIF2S3		CPT2				PDCD10		LOC401093				TFRC
BORA				C17orf82		CORO7-PAM16		C12orf49		C1orf174		EIF3B		CRAT				PDCD11		LOC440173				THOP1
BPTF				C17orf89		COX10		C12orf5		C1orf182		EIF3D		CREB3L2				PDE1A		LOC440896				THTPA
BRAF				C17orf98		COX10-AS1		C12orf52		C1orf198		EIF4EBP1		CREB3L4				PDE9A		LOC440905				TK2
BRAP				C18orf1		COX17		C12orf57		C1orf204		EIF4EBP2		CREG1				PDZD8		LOC442028				TMED2
BRAT1				C18orf34		COX6A1		C12orf60		C1orf21		EIF4ENIF1		CRELD1				PGBD5		LOC442132				TMED7
BRCA1				C18orf42		CPD		C12orf61		C1orf212		EIF4G1		CRIPT				PGK2		LOC550113				TMED7-TICAM2
BRCA2				C18orf63		CPEB4		C12orf65		C1orf213		ELK4		CRKL				PHF17		LOC643529				TMEM116
BRD2				C18orf8		CPNE1		C12orf66		C1orf216		ELMOD2		CRTAP				PHF19		LOC643623				TMEM138
BRD8				C19orf10		CPNE2		C14orf1		C1orf220		ELOF1		CRTC1				PI4K2A		LOC643669				TMEM150A
BRD9				C19orf29-AS1		CPNE8		C14orf101		C1orf228		ELP4		CRTC2				PIBF1		LOC644172				TMEM167A
BRE				C19orf52		CPOX		C14orf102		C1orf233		EMBP1		CRY1				PIP5K1A		LOC646278				TMEM179B
BRE-AS1				C19orf53		CPSF1		C14orf119		C1orf50		EMC1		CRY2				PKHD1		LOC646719				TMEM187
BRI3BP				C19orf66		CPSF6		C14orf126		C1orf51		EMC7		CRYM-AS1				PKN1		LOC646736				TMEM39B
BRIP1				C19orf76		CPSF7		C14orf135		C1orf53		EML3		CSNK2A1				PLA2G2E		LOC649330				TMEM63B
BRIX1				C19orf77		CRADD		C14orf142		C1orf56		EML6		CSRNP2				PLAC8		LOC728024				TMEM69
BRK1				C1orf101		CRB1		C14orf166		C1orf63		ENDOV		CSTB				PLAC9		LOC728218				TMX1
BRMS1				C1orf114		CRBN		C14orf169		C1orf74		ENKUR		CSTF2T				PLCD3		LOC728407				TNFRSF10B
BRMS1L				C1orf146		CRCP		C14orf178		C20orf144		ENSA		CTAGE5				PLEC		LOC729176				TOP3A
BROX				C1orf177		CREB1		C14orf28		C20orf24		ENTPD4		CTBP1-AS1				PLEKHG7		LOC729177				TPCN1
BRP44				C1orf187		CREB3		C14orf43		C20orf26		EOGT		CTC1				PLEKHH3		LOC729970				TPD52L2
BRP44L				C1orf194		CREBL2		C14orf45		C20orf27		EP400		CTCF				PLK3		LOC93432				TPM4
BRPF1				C1orf200		CREBRF		C14orf80		C20orf3		EP400NL		CTDP1				PLK4		LPAL2				TPX2
BRPF3				C1orf201		CRELD2		C14orf93		C20orf43		EPAS1		CTDSP1				PLRG1		LPPR3				TRA2A
BRSK2				C1orf229		CREM		C15orf29		C20orf96		EPB41		CTNS				PLXND1		LPXN				TRIM37
BRWD1				C1orf31		CRIM1		C15orf37		C21orf2		EPB41L2		CTSA				PNN		LRRC17				TRIM41
BRWD1-AS1				C1orf52		CRIP2		C15orf38		C21orf49		EPB41L4A-AS1		CTSF				PNOC		LRRC37A5P				TRMT6
BRWD1-IT2				C1orf65		CRK		C15orf38-AP3S2		C21orf58		EPC2		CTSL1				POC5		LRRC37B				TSR1
BSCL2				C1orf86		CRLF3		C15orf39		C21orf67		EPHA4		CTSL2				POLR1A		LRRC37BP1				TSTD1
BSDC1				C1orf87		CRLS1		C15orf40		C21orf91		EPHB4		CTSZ				POMC		LRRC39				TSTD2
BSG				C1orf88		CRNDE		C15orf41		C22orf13		EPS15		CTU2				PPM1F		LRRC8A				TUSC2
BSN				C1orf94		CRYZL1		C15orf44		C22orf25		EPT1		CUEDC2				PPM1G		LSAMP				TUT1
BSN-AS2				C1orf95		CS		C15orf61		C22orf28		ERAP1		CUL4A				PPP1R14C		LTBP2				TXNDC12
BTAF1				C1QL2		CSAD		C16orf13		C22orf29		ERBB2		CUL7				PPP2CA		LYRM1				U2AF1L4
BTBD1				C1QL3		CSDA		C16orf46		C22orf39		ERCC6L2		CUTC				PPP2R2C		LYZL1				UAP1
BTBD10				C1QTNF1		CSGALNACT2		C16orf53		C22orf40		ERGIC2		CWC22				PPP6R1		M1				UBA2
BTBD3				C1QTNF2		CSNK1G1		C16orf55		C22orf46		ERMAP		CXADR				PPWD1		MACC1				UBAP2L
BTBD7				C1QTNF4		CSNK1G2		C16orf58		C2CD2L		ERO1L		CXCR4				PRDM4		MAD2L1				UBC
BTBD8				C1QTNF9		CSNK1G3		C16orf59		C2CD4A		ESPL1		CXXC5				PRIM2		MAGEL2				UBE2C
BTD				C20orf112		CSPP1		C16orf62		C2orf15		ESRP1		CXorf41				PRPF38B		MAGI1-AS1				UBR3
BTF3L4				C20orf166		CSRNP1		C16orf71		C2orf18		ESRP2		CXorf58				PRPF4		MAML2				UBR5
BTG1				C20orf166-AS1		CTBP1		C16orf80		C2orf28		ESRRA		CYB5A				PRPF6		MAN1A2				UHRF1
BTG2				C20orf194		CTDNEP1		C16orf87		C2orf29		ETFDH		CYC1				PRRC2C		MAN2A1				UNC50
BTG3				C20orf195		CTDSP2		C16orf88		C2orf42		ETNK1		CYLD				PSENEN		MAP4K4				UNC93B1
BTRC				C20orf201		CTDSPL		C16orf93		C2orf43		ETV2		CYP20A1				PSMA2		MASP1				UNK
BUB1				C20orf4		CTDSPL2		C16orf95		C2orf56		ETV3		CYP2R1				PSMA7		MATK				USP22
BUB1B				C20orf85		CTH		C17orf100		C2orf69		EXD3		CYP46A1				PSMB1		MBD3L5				USP47
BUB3				C21orf119		CTNNAL1		C17orf101		C2orf76		EXO1		CYP51A1				PSMC6		MBNL1				UTP11L
BUD13				C21orf128		CTPS1		C17orf105		C2orf77		EXOC6		CYSTM1				PSMD1		MCAM				VAPB
BUD31				C21orf33		CTTN		C17orf39		C3orf23		EXOSC5		CYTH2				PSMD12		MCHR1				VDAC2
BYSL				C21orf56		CTU1		C17orf48		C3orf25		EXOSC6		CYTH3				PSPH		MET				VPS29
BZW1				C21orf59		CTXN1		C17orf49		C3orf26		EXTL2		DAAM1				PTCD3		MFAP5				VTI1B
C10orf114				C22orf23		CUL3		C17orf57		C3orf37		FADD		DAG1				PTGDS		MGC57346				WDR1
C10orf131				C22orf26		CUTA		C17orf61		C3orf38		FADS3		DAGLB				PTMA		MICAL2				WDR36
C10orf137				C22orf32		CUX1		C17orf61-PLSCR3		C3orf52		FAIM		DAPK2				PTPN12		MILR1				WDR43
C10orf35				C22orf45		CWC15		C17orf62		C3orf58		FAM104B		DAPK3				PTPRJ		MIR1184-1				WDR53
C10orf47				C2CD2		CWC27		C17orf65		C3orf67		FAM111B		DBI				PTRF		MIR1184-2				WDR73
C10orf76				C2CD4B		CXCL2		C17orf70		C3orf71		FAM115A		DBIL5P				PTRH2		MIR1184-3				WDR82
C10orf88				C2CD4C		CYB5B		C17orf76-AS1		C3orf75		FAM116A		DBP				PTS		MIR1234				WEE1
C10orf95				C2CD4D		CYB5D1		C17orf79		C4orf21		FAM122A		DCAF12				PTTG1		MIR1260B				WHSC1
C11orf1				C2orf27B		CYB5D2		C17orf80		C4orf22		FAM125A		DCAF15				PXT1		MIR1276				WIBG
C11orf10				C2orf40		CYB5R3		C17orf81		C4orf27		FAM126B		DCAF4				QSOX1		MIR128-2				WWC3
C11orf20				C2orf47		CYB5RL		C17orf85		C4orf29		FAM127C		DCAF5				RAB13		MIR1469				XKR7
C11orf24				C2orf49		CYCS		C17orf90		C4orf33		FAM151B		DCAF6				RAB18		MIR1537				XPA
C11orf30				C2orf55		CYFIP1		C17orf96		C4orf34		FAM154B		DCAF7				RAB28		MIR1973				XPO5
C11orf31				C2orf65		CYHR1		C17orf97		C4orf36		FAM160A2		DCLRE1B				RAB3C		MIR301A				XRCC4
C11orf35				C2orf68		CYP2U1		C18orf21		C4orf37		FAM161A		DCLRE1C				RAB8A		MIR3157				YBX1
C11orf48				C2orf70		CYP39A1		C18orf25		C4orf46		FAM161B		DCPS				RABGAP1		MIR3180-1				YIPF3
C11orf54				C2orf72		CYP4V2		C18orf32		C4orf52		FAM168B		DCTN2				RABGGTB		MIR3180-2				YME1L1
C11orf58				C2orf73		DAD1		C18orf54		C5orf30		FAM171A2		DCTPP1				RAC1		MIR3180-3				YPEL3
C11orf67				C2orf81		DAP3		C18orf56		C5orf34		FAM176C		DCXR				RAD1		MIR3186				YRDC
C11orf68				C2orf88		DARS		C19orf12		C5orf45		FAM188B		DDB2				RAD23B		MIR337				YTHDF1
C11orf75				C3orf14		DARS2		C19orf24		C5orf51		FAM192A		DDHD2				RAD51AP1		MIR3619				YTHDF3
C11orf80				C3orf15		DAZAP1		C19orf25		C5orf56		FAM201A		DDI2				RAP1GAP		MIR3656				YWHAE
C11orf82				C3orf17		DBR1		C19orf40		C5orf62		FAM207A		DDRGK1				RARS		MIR3692				YY1
C11orf83				C3orf18		DCAF11		C19orf42		C5orf63		FAM208B		DDX17				RASA3		MIR378D1				ZBTB11
C11orf84				C3orf19		DCAF13		C19orf43		C6orf108		FAM217B		DDX19A				RASSF1		MIR379				ZBTB47
C12orf23				C3orf24		DCAF16		C19orf44		C6orf120		FAM221A		DDX19B				RBM15B		MIR3925				ZBTB49
C12orf26				C3orf33		DCAF17		C19orf47		C6orf141		FAM227A		DDX20				RBP1		MIR4297				ZBTB7A
C12orf29				C3orf55		DCAKD		C19orf48		C6orf147		FAM24B		DDX23				RDH10		MIR4308				ZBTB7B
C12orf32				C3orf62		DCBLD1		C19orf54		C6orf162		FAM24B-CUZD1		DDX24				REEP3		MIR4309				ZBTB8OS
C12orf35				C3orf70		DCDC1		C19orf55		C6orf165		FAM46A		DDX26B				RFX6		MIR4317				ZC3H15
C12orf4				C3orf72		DCK		C19orf57		C6orf203		FAM48A		DDX27				RGMA		MIR4319				ZCCHC6
C12orf43				C3orf77		DCP1A		C19orf6		C6orf211		FAM49B		DDX41				RGNEF		MIR4424				ZCCHC8
C12orf44				C3orf80		DCP2		C19orf60		C6orf226		FAM53B		DDX49				RGS14		MIR4456				ZCCHC9
C12orf45				C4orf19		DCTN5		C19orf70		C6orf228		FAM60A		DDX50				RGS5		MIR4472-1				ZDHHC17
C12orf49				C4orf3		DCUN1D2		C19orf73		C6orf70		FAM76A		DDX51				RHBDL3		MIR4485				ZDHHC5
C12orf5				C4orf32		DCUN1D3		C1GALT1		C6orf72		FAM82A2		DDX52				RIOK1		MIR4509-1				ZFX
C12orf52				C4orf48		DCUN1D4		C1GALT1C1		C6orf89		FAM83B		DDX59				RPA1		MIR4509-2				ZFX-AS1
C12orf57				C5orf15		DDIT4		C1QBP		C7orf13		FAM83G		DEAF1				RPAIN		MIR4509-3				ZFYVE28
C12orf60				C5orf25		DDOST		C1QL1		C7orf23		FAM8A1		DECR1				RPL12		MIR4637				ZMYND10
C12orf61				C5orf28		DDX1		C1QTNF9B-AS1		C7orf25		FAM98A		DECR2				RPL19		MIR4645				ZNF131
C12orf65				C5orf38		DDX18		C1orf109		C7orf26		FAN1		DEF8				RPL24		MIR4661				ZNF207
C12orf66				C5orf42		DDX21		C1orf112		C7orf41		FARP2		DEGS1				RPL4		MIR4675				ZNF212
C14orf1				C5orf47		DDX28		C1orf115		C7orf49		FARSB		DENND3				RPL7		MIR4680				ZNF251
C14orf101				C5orf49		DDX3X		C1orf122		C7orf50		FASN		DENND4B				RPL9		MIR4682				ZNF367
C14orf102				C5orf52		DDX46		C1orf123		C7orf55		FASTKD2		DENND5A				RPS12		MIR4688				ZNF410
C14orf119				C5orf55		DDX56		C1orf126		C7orf57		FBXL17		DENR				RPS15A		MIR4697				ZNF483
C14orf126				C5orf58		DDX58		C1orf131		C7orf59		FBXL18		DEPDC1B				RPS29		MIR4720				ZNF76
C14orf135				C6orf106		DEDD		C1orf133		C7orf73		FBXL19		DEPDC4				RSL24D1		MIR4726				ZNF839
C14orf142				C6orf123		DEM1		C1orf135		C8G		FBXL19-AS1		DEPDC5				RSRC2		MIR4730				IPO7
C14orf149				C6orf170		DENND4A		C1orf144		C8orf37		FBXL3		DEPTOR				RTN4R		MIR4750				IQCD
C14orf166				C6orf195		DEPDC1		C1orf151-NBL1		C8orf40		FBXL8		DERA				RUNX1T1		MIR4758				IRF4
C14orf169				C6orf201		DERL2		C1orf159		C8orf76		FBXO18		DERL1				RXFP4		MIR4764				IRGM
C14orf178				C6orf223		DERL3		C1orf172		C8orf82		FBXO21		DEXI				SAFB		MIR4789				ISLR2
C14orf28				C6orf225		DESI1		C1orf174		C9orf100		FBXO24		DFFA				SAFB2		MIR4793				ITCH
C14orf43				C6orf25		DESI2		C1orf182		C9orf114		FBXO30		DGAT1				SAMD10		MIR4794				ITIH2
C14orf45				C6orf57		DFNB59		C1orf198		C9orf116		FBXO36		DGAT2				SARNP		MIR4802				ITPR3
C14orf80				C7orf10		DGCR2		C1orf204		C9orf142		FBXO42		DGCR14				SART3		MIR497HG				JMJD6
C14orf93				C7orf31		DGCR8		C1orf21		C9orf156		FBXO7		DGCR6				SATB2		MIR5006				KALRN
C15orf29				C7orf43		DGKH		C1orf212		C9orf16		FBXW2		DGCR6L				SCNN1B		MIR519A1				KANK4
C15orf37				C7orf60		DHCR24		C1orf213		C9orf163		FBXW7		DGKZ				SCRT1		MIR522				KAZALD1
C15orf38				C7orf63		DHCR7		C1orf216		C9orf3		FDPS		DGUOK				SDHAF2		MIR548AA1				KCNAB1
C15orf38-AP3S2				C8orf33		DHDDS		C1orf220		C9orf37		FDX1		DHDH				SEC14L1		MIR548H3				KCNB1
C15orf39				C8orf34		DHFRL1		C1orf228		C9orf41		FDXACB1		DHFR				SEL1L3		MIR548I1				KCNF1
C15orf40				C8orf42		DHRS11		C1orf233		C9orf43		FGD5-AS1		DHODH				SEMA3C		MIR548I4				KCNH7
C15orf41				C8orf44		DHRS3		C1orf27		C9orf64		FGFR1		DHPS				SEMA3G		MIR548O2				KCNJ1
C15orf44				C8orf44-SGK3		DHRS7B		C1orf35		C9orf69		FGFR1OP2		DHRS1				SENP3		MIR5586				KCNJ3
C15orf61				C8orf47		DHX30		C1orf43		C9orf72		FGFRL1		DHRS12				SENP3-EIF4A1		MIR5693				KCNK12
C16orf13				C8orf56		DHX34		C1orf50		C9orf78		FIGN		DHRS13				SEP15		MIR5695				KCNK4
C16orf46				C8orf59		DHX38		C1orf51		C9orf86		FKBP14		DHTKD1				SEPP1		MIR5705				KCNK6
C16orf53				C8orf73		DHX40		C1orf53		C9orf89		FKBP15		DHX35				SERPINI1		MIR573				KCNK7
C16orf55				C9orf106		DHX57		C1orf56		C9orf9		FKBP1B		DHX8				SET		MIR603				KCNN3
C16orf58				C9orf123		DHX9		C1orf63		C9orf91		FKBP5		DIABLO				SF1		MIR663B				KCNN4
C16orf59				C9orf129		DIAPH3		C1orf74		C9orf96		FLCN		DIAPH1				SF3B14		MIR665				KCNS1
C16orf62				C9orf139		DICER1		C20orf11		CA13		FLJ13224		DIAPH2				SF3B3		MIR671				KCNT1
C16orf71				C9orf169		DIMT1		C20orf132		CA5BP1		FLJ16341		DICER1-AS1				SH2B3		MIR711				KCTD10
C16orf80				C9orf170		DIS3		C20orf144		CAAP1		FLJ21408		DIP2A				SH3GL1		MKRN9P				KCTD3
C16orf87				C9orf171		DIS3L		C20orf24		CAB39L		FLJ27352		DIRC2				SH3GLB1		MLC1				KDELR2
C16orf88				C9orf172		DKFZP434I0714		C20orf26		CABIN1		FLJ33065		DIS3L2				SH3RF1		MLL				KDM2A
C16orf91				C9orf174		DLAT		C20orf27		CABLES1		FLJ33630		DISC1				SHE		MLLT10P1				KDM4A-AS1
C16orf93				C9orf24		DLEU1		C20orf3		CABLES2		FLJ35024		DIXDC1				SHH		MLPH				KHDRBS2
C16orf95				C9orf47		DLEU2		C20orf43		CACNB3		FLJ37453		DKC1				SIN3A		MME				KIAA0020
C17orf100				C9orf50		DLG1		C20orf96		CACTIN		FLJ38576		DKKL1				SKP1P2		MOXD2P				KIAA0430
C17orf101				C9orf53		DLG1-AS1		C21orf2		CACUL1		FLJ39534		DLD				SLC14A2		MPP5				KIAA0494-AS1
C17orf105				C9orf66		DMC1		C21orf49		CAD		FLJ40852		DLG2				SLC1A2		MRPS6				KIAA0913
C17orf39				C9orf85		DMPK		C21orf58		CADPS2		FLJ42289		DLG3				SLC25A24		MS4A10				KIAA1045
C17orf48				CA10		DMRT2		C21orf67		CALM1		FLJ46906		DLGAP5				SLC25A32		MS4A3				KIAA1257
C17orf49				CA12		DMXL1		C21orf91		CALM3		FLVCR1		DLST				SLC25A46		MS4A5				KIAA1609
C17orf53				CA2		DMXL2		C22orf13		CALR		FLVCR1-AS1		DLX2				SLC29A1		MS4A8B				KIAA1731
C17orf57				CA3		DNAH3		C22orf24		CALR3		FLYWCH1		DMWD				SLC34A2		MSANTD2				KIF12
C17orf61				CA4		DNAH6		C22orf25		CALU		FMNL2		DNA2				SLC35E1		MSANTD4				KIF18B
C17orf61-PLSCR3				CA5B		DNAJA1		C22orf28		CAMK1		FMNL3		DNAAF1				SLC38A6		MSH4				KIF21B
C17orf62				CA7		DNAJA3		C22orf29		CAMK2N2		FN3KRP		DNAH14				SLC41A2		MSX1				KIR3DX1
C17orf65				CA8		DNAJA4		C22orf39		CAMKK1		FNTA		DNAI1				SLC4A1AP		MSX2P1				KIRREL2
C17orf70				CA9		DNAJB11		C22orf40		CAMLG		FOXA3		DNAJC10				SLC52A3		MT1H				KL
C17orf76-AS1				CAB39		DNAJB12		C22orf46		CAMSAP2		FOXD2		DNAJC11				SLC7A11		MT1IP				KLHDC3
C17orf79				CABP1		DNAJB2		C2CD2L		CAMTA1		FOXM1		DNAJC14				SLU7		MT1M				KLHL31
C17orf80				CABP7		DNAJB5		C2CD3		CANT1		FOXN3		DNAJC22				SMAD3		MTRNR2L8				KLKP1
C17orf81				CABYR		DNAJB9		C2CD4A		CANX		FOXRED1		DNAJC27				SMARCC1		MUC12				KLRD1
C17orf85				CACFD1		DNAJC1		C2orf15		CAPN7		FPGS		DNAJC27-AS1				SMARCE1		MUC15				KLRG2
C17orf90				CACHD1		DNAJC13		C2orf18		CAPNS1		FPGT		DNAJC6				SMC2		MYC				KPNA2
C17orf96				CACNA1A		DNAJC16		C2orf28		CAPRIN2		FPGT-TNNI3K		DNAJC9				SMC4		MYH1				KRT18
C17orf97				CACNA1B		DNAJC19		C2orf29		CAPS2		FSCN1		DNAJC9-AS1				SMU1		MYH8				KRT27
C18orf21				CACNA1C		DNAJC2		C2orf42		CAPZA2		FSTL3		DNASE1L1				SMURF2		MYH9				KRT38
C18orf25				CACNA1C-AS1		DNAJC21		C2orf43		CARHSP1		FTO		DNASE2				SMYD4		MYL12A				KRT78
C18orf32				CACNA1D		DNAJC24		C2orf56		CARS2		FTSJ2		DNLZ				SNORA14B		MYL12B				KRT8P41
C18orf54				CACNA1E		DNAJC25		C2orf69		CASC4		FTSJD1		DNM1L				SNORA33		MYO16				KRTAP19-7
C18orf56				CACNA1F		DNAJC25-GNG10		C2orf76		CASC5		FUT10		DNM1P35				SNORA84		MYO16-AS1				KRTAP3-3
C19orf12				CACNA1G		DNAJC3		C2orf77		CASKIN2		FXR2		DNTTIP1				SNORD100		MYO3A				KRTAP4-12
C19orf24				CACNA1G-AS1		DNAL1		C3orf23		CASP2		FYTTD1		DOK1				SNORD101		NAIP				KRTAP9-2
C19orf25				CACNA1H		DNM1		C3orf25		CASP3		FZD1		DOLK				SNORD103A		NAT2				KTI12
C19orf26				CACNA1S		DNM2		C3orf26		CASP6		FZD7		DOLPP1				SNORD103B		NBPF14				KYNU
C19orf40				CACNA2D1		DNMT3A		C3orf37		CASP7		FZD8		DPF2				SNORD11		NBPF24				L1CAM
C19orf42				CACNA2D2		DNMT3B		C3orf38		CASP8AP2		G2E3		DPH1				SNORD111B		NCAN				LAMTOR3
C19orf43				CACNA2D3		DOCK4		C3orf52		CASP9		G6PD		DPM1				SNORD127		NCAPG				LARP4
C19orf44				CACNB1		DOCK7		C3orf58		CATSPER2P1		GAA		DPM2				SNORD16		NEDD1				LBR
C19orf47				CACNB2		DOCK8		C3orf67		CATSPERD		GABARAPL1		DPP3				SNORD18A		NEK6				LCN10
C19orf48				CACNB4		DOCK9		C3orf71		CATSPERG		GABPB2		DPP7				SNORD18B		NEK7				LCN6
C19orf54				CACNG1		DONSON		C3orf75		CBFA2T2		GALK2		DPP8				SNORD45A		NF1P2				LCN8
C19orf55				CACNG2		DOPEY1		C3orf78		CBFB		GALNT12		DPY19L4				SNORD45C		NFIL3				LCP1
C19orf57				CACNG3		DPF1		C4orf21		CBL		GALNT3		DPYD				SNORD82		NGB				LDB3
C19orf6				CACNG4		DPH3		C4orf22		CBLB		GAN		DRAM1				SNRPA		NID1				LDHAL6A
C19orf60				CACNG6		DPY19L1		C4orf27		CBLL1		GANC		DRG1				SNRPB		NIPBL				LDHD
C19orf70				CACNG8		DPY19L3		C4orf29		CBLN3		GAR1		DRG2				SNRPE		NKAIN4				LDLRAD1
C19orf73				CADM1		DPY30		C4orf33		CBR3		GAS2L1		DSCR3				SNRPF		NKD2				LEMD1-AS1
C1GALT1				CADM2		DPYSL2		C4orf34		CBR3-AS1		GAS5		DSEL				SON		NLRP11				LENG1
C1GALT1C1				CADM3		DR1		C4orf36		CBR4		GAS6		DSN1				SP1		NLRP4				LEPR
C1QBP				CADM4		DRAM2		C4orf37		CBX1		GAS8		DSP				SPC24		NME7				LGALS17A
C1QL1				CADPS		DSCC1		C4orf46		CBX3P2		GATA2		DTNB				SPCS3		NMUR1				LGALS2
C1QL4				CALB2		DSE		C4orf52		CBX4		GATAD1		DTNBP1				SPON2		NOBOX				LGI2
C1QTNF9B-AS1				CALCA		DSTN		C5orf22		CBX5		GATC		DTWD1				SRP19		NOMO1				LGI3
C1orf106				CALCB		DTL		C5orf24		CBX6		GBAP1		DTX3L				SRRM2		NOSTRIN				LHFPL5
C1orf109				CALCOCO2		DTWD2		C5orf30		CBX7		GCC2		DUS4L				SRRM2-AS1		NOVA2				LHX1
C1orf112				CALCR		DUS2L		C5orf34		CBX8		GCDH		DUSP2				SRSF11		NPAS2				LIF
C1orf115				CALHM1		DUSP12		C5orf43		CBY1		GCFC1-AS1		DUSP23				SS18L1		NPAT				LIN28A
C1orf122				CALHM2		DUSP14		C5orf44		CC2D1A		GCLM		DUSP3				ST13		NR1I3				LINC00173
C1orf123				CALML3		DUSP18		C5orf45		CC2D1B		GCNT1		DYM				ST6GALNAC1		NR2F2				LINC00222
C1orf126				CALML5		DUSP22		C5orf51		CCAR1		GDF9		DYNC1LI1				STIP1		NTF3				LINC00242
C1orf131				CALN1		DUSP28		C5orf54		CCBL2		GEMIN2		DYNLL1				STMN3		NUAK1				LINC00338
C1orf133				CALY		DUSP7		C5orf62		CCDC101		GEMIN5		DYNLL2				STRAP		NUFIP2				LINC00398
C1orf135				CAMK1D		DUT		C5orf63		CCDC102B		GEMIN8		DYNLT1				STT3A		NXPE2				LINC00446
C1orf144				CAMK2B		DVL3		C6orf108		CCDC104		GET4		DYNLT3				SUB1		OCM				LINC00474
C1orf151-NBL1				CAMK2G		DYRK1B		C6orf120		CCDC107		GFOD2		DZIP1L				SUDS3		ODZ3				LINC00511
C1orf159				CAMK2N1		DYRK3		C6orf132		CCDC109B		GFPT1		E2F1				SUFU		OGFRL1				LINC00518
C1orf172				CAMK4		DZANK1		C6orf141		CCDC111		GGH		E2F2				SULT1A1		OMD				LINC00520
C1orf174				CAMKK2		DZIP3		C6orf147		CCDC115		GGTA1P		E4F1				SUMF2		OMG				LINC00523
C1orf182				CAMKMT		E2F3		C6orf162		CCDC117		GIN1		EAPP				SUMO2		OR10A2				LINC00592
C1orf198				CAMKV		E2F5		C6orf165		CCDC122		GINS3		EARS2				SUPT16H		OR10G2				LINGO1
C1orf204				CAMSAP1		E2F6		C6orf203		CCDC124		GINS4		EBP				SUPT7L		OR10J1				LIX1
C1orf21				CAMSAP3		E2F8		C6orf211		CCDC126		GLG1		ECH1				TACC1		OR10K1				LMBRD2
C1orf212				CAMTA2		EAF2		C6orf226		CCDC127		GLI4		ECHDC1				TAGLN2		OR10K2				LMCD1
C1orf213				CAND2		EBAG9		C6orf228		CCDC13		GLRA3		ECHDC2				TBCCD1		OR10P1				LOC100009676
C1orf216				CAPN1		EBPL		C6orf52		CCDC130		GLRX2		ECHS1				TBP		OR10X1				LOC100128071
C1orf220				CAPN10		ECE1		C6orf70		CCDC134		GLS2		ECI1				TC2N		OR11H12				LOC100128288
C1orf228				CAPN5		ECE2		C6orf72		CCDC137		GLT25D1		EDEM2				TCP1		OR13C8				LOC100128787
C1orf233				CAPS		ECI2		C6orf89		CCDC138		GLT8D1		EEF1DP3				TDG		OR1B1				LOC100128881
C1orf27				CAPZB		EDC4		C7orf13		CCDC14		GLTPD2		EEPD1				TDRD10		OR1D2				LOC100129480
C1orf35				CARD10		EDEM1		C7orf23		CCDC142		GLUL		EFCAB11				TFAM		OR1D5				LOC100129518
C1orf43				CARKD		EDEM3		C7orf25		CCDC148		GMCL1		EFCAB2				TFG		OR1E1				LOC100130015
C1orf50				CARM1		EEA1		C7orf26		CCDC150		GMEB2		EFCAB4B				TIA1		OR1K1				LOC100131067
C1orf51				CARNS1		EEF1A1		C7orf41		CCDC151		GMPR2		EFNA4				TIAL1		OR1L4				LOC100131096
C1orf53				CARTPT		EEF1D		C7orf49		CCDC157		GMPS		EGR1				TIGD5		OR1L6				LOC100131138
C1orf56				CASC1		EEF1G		C7orf50		CCDC159		GNA13		EHHADH				TIMM9		OR1L8				LOC100131208
C1orf63				CASC2		EEF2K		C7orf55		CCDC163P		GNAI1		EID2				TKT		OR2A2				LOC100132356
C1orf74				CASD1		EEFSEC		C7orf57		CCDC167		GNAZ		EID2B				TLN1		OR2A20P				LOC100132735
C2				CASK		EFCAB6		C7orf59		CCDC171		GNB1		EIF1AX				TM4SF1		OR2A4				LOC100133286
C20orf11				CASKIN1		EFHC1		C7orf73		CCDC23		GNB2		EIF2AK1				TM7SF2		OR2A5				LOC100287944
C20orf111				CASR		EFNA5		C8G		CCDC24		GNB4		EIF2AK2				TMBIM6		OR2A9P				LOC100288428
C20orf132				CASZ1		EFTUD1		C8orf37		CCDC25		GNE		EIF2B3				TMCO1		OR2AG1				LOC100289019
C20orf144				CAT		EGFR		C8orf40		CCDC28A		GNPAT		EIF2C1				TMED11P		OR2AG2				LOC100289211
C20orf20				CATSPER2		EGLN2		C8orf58		CCDC34		GOLGA1		EIF3F				TMED5		OR2B2				LOC100505474
C20orf24				CAV2		EGLN3		C8orf76		CCDC40		GOLGA7		EIF3J				TMEM126A		OR2B6				LOC100505495
C20orf26				CBLC		EHBP1		C8orf82		CCDC41		GOLGB1		EIF3K				TMEM161B		OR2D2				LOC100505536
C20orf27				CBLN1		EHBP1L1		C9orf100		CCDC51		GOLIM4		EIF4A1				TMEM161B-AS1		OR2F2				LOC100505545
C20orf3				CBLN2		EHD1		C9orf114		CCDC53		GOLT1B		EIF4A3				TMEM245		OR2L1P				LOC100505658
C20orf43				CBLN4		EHD4		C9orf116		CCDC56		GORASP2		EIF4B				TMEM38A		OR2T1				LOC100505815
C20orf72				CBR1		EHMT1		C9orf142		CCDC59		GPBP1		EIF4E2				TMF1		OR2T4				LOC100505918
C20orf94				CBS		EID1		C9orf156		CCDC6		GPC1		EIF6				TNFSF13		OR2T8				LOC100506023
C20orf96				CBWD1		EIF1AD		C9orf16		CCDC71L		GPC5		ELAC1				TNPO2		OR4D1				LOC100506178
C21orf2				CBWD2		EIF1B		C9orf163		CCDC75		GPCPD1		ELAC2				TNRC6C		OR4D6				LOC100506497
C21orf49				CBWD3		EIF2A		C9orf3		CCDC77		GPD2		ELF4				TOMM20		OR4F17				LOC100506548
C21orf58				CBWD5		EIF2AK3		C9orf37		CCDC78		GPR113		ELL3				TOMM5		OR4F5				LOC100506757
C21orf67				CBWD6		EIF2B1		C9orf40		CCDC83		GPR124		ELOVL7				TOMM7		OR51B4				LOC100507117
C21orf91				CBX2		EIF2B4		C9orf41		CCDC84		GPR125		ELP2				TOMM70A		OR51B6				LOC100507194
C22orf13				CBY3		EIF2B5		C9orf43		CCDC85C		GPR126		EMC6				TOR1AIP1		OR51G1				LOC100507410
C22orf24				CCBE1		EIF2S3		C9orf64		CCDC88C		GPR19		EMC8				TPR		OR51I2				LOC100507605
C22orf25				CCDC102A		EIF3A		C9orf69		CCDC9		GPR63		EMC9				TPT1		OR51L1				LOC100652739
C22orf28				CCDC103		EIF3B		C9orf72		CCDC90A		GPRC5C		EMD				TPT1-AS1		OR51M1				LOC115110
C22orf29				CCDC105		EIF3D		C9orf78		CCDC92		GPRIN1		EME1				TRA2B		OR51T1				LOC148696
C22orf39				CCDC106		EIF3L		C9orf86		CCDC96		GPSM2		EME2				TRIM23		OR51V1				LOC149086
C22orf40				CCDC108		EIF3M		C9orf89		CCM2		GRB2		EMG1				TRIM50		OR52A5				LOC149134
C22orf46				CCDC11		EIF4E		C9orf9		CCNB2		GRK4		EML2				TRIM67		OR52B2				LOC152024
C2CD2L				CCDC110		EIF4EBP1		C9orf91		CCNE1		GRK6		EML4				TRIM69		OR52B6				LOC153684
C2CD3				CCDC112		EIF4EBP2		C9orf96		CCNE2		GRPEL2		EML5				TRIO		OR52E2				LOC255167
C2CD4A				CCDC113		EIF4ENIF1		CA13		CCNF		GRWD1		EMP2				TRIP10		OR52E8				LOC283335
C2orf15				CCDC136		EIF4G1		CA5BP1		CCNJ		GTF2H3		ENAH				TRMT1		OR52I1				LOC283403
C2orf18				CCDC140		EIF4G2		CAAP1		CCNK		GTF2I		ENHO				TRMT5		OR52I2				LOC283547
C2orf28				CCDC144A		EIF4H		CAB39L		CCNL2		GTF2IRD1		ENO3				TSEN34		OR52J3				LOC283731
C2orf29				CCDC144B		EIF5B		CABIN1		CCNO		GTF2IRD1P1		ENO4				TSG101		OR52K1				LOC284009
C2orf42				CCDC144C		ELF2		CABLES1		CCNT1		GTF3A		ENOSF1				TSPAN4		OR52N1				LOC284454
C2orf43				CCDC144NL		ELK4		CABLES2		CCNT2		GTF3C2		ENOX2				TTC14		OR52N4				LOC284688
C2orf56				CCDC154		ELL		CACNB3		CCNYL1		GTPBP1		ENTPD3-AS1				TTC39A		OR52R1				LOC284950
C2orf69				CCDC155		ELMOD2		CACTIN		CCPG1		GTPBP10		ENTPD5				TTC9C		OR56A3				LOC285033
C2orf76				CCDC160		ELOF1		CACUL1		CCSAP		GTPBP8		ENTPD6				TUBA1C		OR56B1				LOC285205
C2orf77				CCDC164		ELP4		CAD		CCT2		GXYLT1		ENTPD7				TUSC5		OR56B4				LOC285375
C3orf23				CCDC166		EMBP1		CADPS2		CCT3		GYG1		EP300				TXLNB		OR5B3				LOC285547
C3orf25				CCDC169		EMC1		CAGE1		CCT6P1		GYS1		EPB41L5				TXNDC9		OR5H2				LOC285627
C3orf26				CCDC169-SOHLH2		EMC7		CALM1		CCT6P3		H1FX		EPHX1				TYMP		OR5K3				LOC286059
C3orf37				CCDC17		EML3		CALM3		CD164		H1FX-AS1		EPM2A				U2AF1		OR5P2				LOC338739
C3orf38				CCDC170		EML6		CALR		CD2BP2		H2AFX		EPOR				UBA1		OR6A2				LOC339529
C3orf52				CCDC19		ENC1		CALR3		CD320		HABP4		EPRS				UBE2K		OR6C3				LOC340017
C3orf58				CCDC22		ENDOV		CALU		CD46		HACE1		EPS8				UBE2M		OR6Y1				LOC340544
C3orf67				CCDC28B		ENKUR		CAMK1		CD47		HARS		ERAL1				UBE2N		OR7A5				LOC388796
C3orf71				CCDC3		ENO1		CAMK2N2		CD58		HARS2		ERCC3				UBE2Z		OR7G3				LOC400558
C3orf75				CCDC36		ENO1-AS1		CAMKK1		CD83		HAT1		ERCC4				UBE3C		OR8D1				LOC401164
C3orf78				CCDC37		ENSA		CAMLG		CD99L2		HAUS1		ERCC5				UBN1		OR8G1				LOC401463
C4orf21				CCDC38		ENTPD4		CAMSAP2		CDADC1		HBP1		ERCC6				UBP1		OR9K2				LOC402160
C4orf22				CCDC39		EOGT		CAMTA1		CDAN1		HBS1L		ERCC6L				UCN2		OSBPL10				LOC442497
C4orf27				CCDC42		EP400		CAND1		CDC14A		HBXIP		ERGIC1				UPP2		OTOF				LOC550112
C4orf29				CCDC43		EP400NL		CANT1		CDC14B		HDAC2		ERGIC3				UQCRH		OTOP1				LOC642852
C4orf33				CCDC48		EPAS1		CANX		CDC16		HDAC7		ERI1				USMG5		OTOP2				LOC643723
C4orf34				CCDC58		EPB41		CAP1		CDC20B		HDGFRP2		ERI2				USP1		OTX2				LOC646329
C4orf36				CCDC60		EPB41L2		CAPN7		CDC25C		HDHD1		ERI3				USP16		OTX2-AS1				LOC653486
C4orf37				CCDC64B		EPB41L4A-AS1		CAPNS1		CDC37		HDLBP		ERICH1				USP53		OVOL1				LOC654433
C4orf46				CCDC66		EPC1		CAPRIN1		CDC37L1		HEATR1		ERMP1				UTP15		OXCT2				LOC727677
C4orf52				CCDC67		EPC2		CAPRIN2		CDC40		HEATR5B		ESCO1				UTP18		PABPC3				LOC727710
C5orf22				CCDC68		EPHA4		CAPS2		CDC42EP4		HEBP1		ESCO2				VCP		PALM3				LOC728040
C5orf24				CCDC69		EPHB4		CAPZA1		CDC45		HECTD1		ESD				VEGFB		PARG				LOC728228
C5orf30				CCDC71		EPM2AIP1		CAPZA2		CDC5L		HELQ		ESR2				VILL		PARVG				LOC728978
C5orf34				CCDC74A		EPS15		CARHSP1		CDC6		HELZ		ESYT1				VMP1		PAWR				LOC729966
C5orf43				CCDC74B		EPT1		CARS		CDC7		HERPUD1		ETFA				VPS13B		PAX5				LOC730755
C5orf44				CCDC79		ERAP1		CARS2		CDCA3		HES6		ETFB				VPS26A		PBLD				LOC731424
C5orf45				CCDC8		ERBB2		CASC4		CDCA5		HEXB		EXOC2				VPS26B		PBX3				LOC731779
C5orf51				CCDC81		ERBB2IP		CASC5		CDCA7		HEXIM2		EXOG				VPS45		PCDHGA1				LPAR5
C5orf54				CCDC85A		ERCC1		CASKIN2		CDHR2		HFM1		EXOSC1				VPS72		PCDHGA10				LPPR1
C5orf56				CCDC86		ERCC6L2		CASP2		CDIPT		HHEX		EXOSC10				VRK2		PCDHGA11				LPPR4
C5orf62				CCDC87		ERGIC2		CASP3		CDK10		HIGD2B		EXPH5				VRTN		PCDHGB7				LRP11
C5orf63				CCDC93		ERLIN1		CASP6		CDK11A		HILPDA		EZH1				WDR26		PCP2				LRR1
C5orf65				CCDC94		ERMAP		CASP7		CDK11B		HINFP		EZH2				WDR3		PDC				LRRC14B
C6orf1				CCDC97		ERO1L		CASP8AP2		CDK16		HIPK2		F11R				WNK4		PDHA2				LRRC2
C6orf108				CCER1		ERRFI1		CASP9		CDK19		HIST4H4		FAAH				WNT10A		PFKFB4				LRRC25
C6orf120				CCK		ESAM		CAST		CDK2		HK1		FADS1				WTAP		PGAM2				LRRC27
C6orf130				CCKBR		ESPL1		CATSPER2P1		CDK2AP2		HLTF		FAHD1				XPNPEP3		PGLYRP3				LRRC31
C6orf132				CCNA1		ESRP1		CATSPERD		CDK4		HLTF-AS1		FAHD2A				XPO1		PGRMC2				LRRC37A11P
C6orf136				CCNC		ESRP2		CATSPERG		CDK5		HMBOX1		FAM100A				XRCC5		PHC2				LRRC3C
C6orf141				CCND1		ESRRA		CBFA2T2		CDK5R1		HMBS		FAM102A				YPEL4		PHF1				LRRC4C
C6orf147				CCND2		ESYT2		CBFB		CDK5R2		HMGN1		FAM102B				YWHAH		PHF10				LRRC72
C6orf162				CCNDBP1		ETF1		CBL		CDK5RAP2		HMGN2		FAM105A				ZBTB16		PHF12				LRRC73
C6orf165				CCNG1		ETFDH		CBLL1		CDK5RAP3		HMGN3		FAM105B				ZBTB2		PHF3				LRTOMT
C6orf203				CCNI2		ETNK1		CBLN3		CDK8		HMHA1		FAM110A				ZBTB26		PHLDA1				LTB4R2
C6orf211				CCNJL		ETS1		CBR3		CDK9		HMOX2		FAM114A1				ZBTB4		PI4KAP2				LTK
C6orf226				CCNY		ETS2		CBR3-AS1		CDKL1		HN1L		FAM117B				ZFAND1		PIGR				LUC7L3
C6orf228				CCR10		ETV1		CBR4		CDKN1A		HNRNPA1L2		FAM120B				ZFP42		PIN1P1				LUST
C6orf47				CCS		ETV2		CBX1		CDKN1C		HNRPLL		FAM120C				ZGPAT		PIP				LUZP2
C6orf48				CCT6B		ETV3		CBX3P2		CDKN2AIPNL		HOMER1		FAM122B				ZMAT2		PITX2				LUZP6
C6orf52				CCZ1		ETV5		CBX5		CDKN2C		HOMEZ		FAM122C				ZNF146		PIWIL1				LYAR
C6orf62				CCZ1B		EVI5L		CBX6		CDKN3		HOXB-AS3		FAM127B				ZNF217		PLA1A				LYPLAL1
C6orf70				CD14		EXD3		CBX7		CDON		HRSP12		FAM129A				ZNF24		PLAU				MAD2L1BP
C6orf72				CD160		EXO1		CBX8		CDR2		HSBP1		FAM131C				ZNF277		PLEKHG4B				MAF
C6orf89				CD164L2		EXOC6		CBY1		CDR2L		HSD17B12		FAM133B				ZNF281		PLIN1				MAG
C7orf13				CD1D		EXOSC2		CC2D1A		CDS1		HSD17B4		FAM133DP				ZNF319		PLK5				MAGT1
C7orf23				CD200		EXOSC3		CC2D1B		CDS2		HSF2		FAM134A				ZNF32-AS1		PM20D1				MAL
C7orf25				CD24		EXOSC5		CCAR1		CDT1		HSF4		FAM134C				ZNF565		PMFBP1				MANSC4
C7orf26				CD248		EXOSC6		CCBL2		CDYL		HSP90AA1		FAM136A				ZNF580		PMS2P5				MAOB
C7orf41				CD276		EXOSC8		CCDC101		CEBPA		HSPA13		FAM160A1				ZNF581		PNMAL2				MAP1B
C7orf49				CD302		EXOSC9		CCDC102B		CEBPB		HSPB6		FAM160B1				ZNF639		PNPLA1				MAP1S
C7orf50				CD34		EXT1		CCDC104		CEBPD		HTR7P1		FAM160B2				ZNF644		PNPLA3				MAP2K3
C7orf55				CD38		EXTL2		CCDC107		CEBPG		IBTK		FAM165B				ZNF655		POLN				MAP4K5
C7orf57				CD40		EYA3		CCDC109B		CEBPZ		ID2		FAM168A				ZNHIT2		POTEH				MAPK10
C7orf59				CD44		EZR		CCDC111		CECR5		IDI1		FAM172A				ZP3		POU1F1				MAPK11
C7orf73				CD7		F2RL1		CCDC115		CECR5-AS1		IDNK		FAM173A				ZRANB2		PP12613				MAPK8IP1
C8G				CD70		FADD		CCDC117		CELF1		IER5L		FAM175A				ZRANB2-AS2		PPIAL4D				MAPK8IP2
C8orf37				CD72		FADS3		CCDC12		CELSR1		IFNAR1		FAM177A1				ZWILCH		PPIAL4F				MAPRE1
C8orf40				CD81		FAF1		CCDC122		CELSR2		IFNGR2		FAM184A				ZWINT		PPIP5K1				MARCH1
C8orf58				CD8A		FAIM		CCDC124		CELSR3		IFT122		FAM193B				ZZZ3		PPM1B				MARCKSL1
C8orf76				CD8B		FAM104A		CCDC126		CEMP1		IFT74		FAM194A						PPP1CB				MASTL
C8orf82				CD9		FAM104B		CCDC127		CENPA		IK		FAM195A						PPP1CC				MAT2B
C9orf100				CD99		FAM111B		CCDC13		CENPB		IKBKG		FAM195B						PPP1R14A				MATR3
C9orf114				CDC123		FAM115A		CCDC130		CENPBD1		IKZF2		FAM199X						PPP1R1A				MAVS
C9orf116				CDC14C		FAM116A		CCDC134		CENPF		IL20RA		FAM20B						PPP1R3A				MBD6
C9orf142				CDC20		FAM120A		CCDC137		CENPH		IL4I1		FAM210B						PPP3CA				MCM3
C9orf156				CDC34		FAM120AOS		CCDC138		CENPI		IMMP1L		FAM212B						PPP3R1				MCM8
C9orf16				CDC42		FAM122A		CCDC14		CENPJ		IMPA1		FAM213A						PPP4R1				MDP1
C9orf163				CDC42BPB		FAM125A		CCDC142		CENPM		IMPA2		FAM213B						PPY2				MEA1
C9orf3				CDC42BPG		FAM126B		CCDC148		CENPO		ING1		FAM219A						PRDM9				MED17
C9orf37				CDC42EP2		FAM127C		CCDC15		CENPP		ING3		FAM219B						PRL				MED22
C9orf40				CDC42EP3		FAM129B		CCDC150		CENPT		ING4		FAM222A						PRNP				MED26
C9orf41				CDC42EP5		FAM151B		CCDC151		CENPV		INIP		FAM227B						PRNT				MED28
C9orf43				CDC42SE1		FAM154B		CCDC157		CENPW		INO80		FAM228B						PROKR2				MEGF6
C9orf64				CDC42SE2		FAM160A2		CCDC159		CEP112		INPP5K		FAM40A						PROM1				MELK
C9orf69				CDCP1		FAM161A		CCDC163P		CEP120		INSM2		FAM40B						PROSAPIP1				MEOX2
C9orf72				CDH1		FAM161B		CCDC167		CEP135		INSR		FAM43A						PRPF4B				MEP1A
C9orf78				CDH11		FAM168B		CCDC171		CEP152		INTS1		FAM46B						PRR11				METTL11B
C9orf86				CDH13		FAM171A2		CCDC18		CEP19		INTS10		FAM47E						PRR20A				METTL12
C9orf89				CDH15		FAM176C		CCDC23		CEP290		INTS2		FAM53C						PRR20B				METTL21D
C9orf9				CDH2		FAM185A		CCDC24		CEP350		INTS3		FAM54B						PRR20C				METTL23
C9orf91				CDH22		FAM188B		CCDC25		CEP41		INTS9		FAM58A						PRR20D				METTL4
C9orf96				CDH23		FAM192A		CCDC28A		CEP57L1		IQCB1		FAM59A						PRR20E				METTL7B
CA13				CDH3		FAM200B		CCDC34		CEP68		IQCE		FAM63A						PRSS21				MFAP4
CA5BP1				CDH4		FAM201A		CCDC40		CEP72		IQCK		FAM63B						PRSS38				MFSD12
CAAP1				CDH6		FAM207A		CCDC41		CEP78		IQGAP1		FAM64A						PRSS41				MFSD2B
CAB39L				CDH7		FAM208B		CCDC47		CEP85		IRAK1		FAM73B						PRSS42				MFSD4
CABIN1				CDH8		FAM217B		CCDC51		CEP89		IRAK1BP1		FAM81A						PRSS45				MGAT4C
CABLES1				CDHR1		FAM221A		CCDC53		CEP97		IRAK4		FAM82A1						PRSS56				MGC16121
CABLES2				CDHR5		FAM227A		CCDC56		CEPT1		IRF2		FAM82B						PSD2				MGC32805
CACNB3				CDK12		FAM24B		CCDC59		CERS5		IRF2BP1		FAM84A						PSMC2				MIR103A2
CACTIN				CDK17		FAM24B-CUZD1		CCDC6		CERS6		IRGQ		FAM89B						PTCSC3				MIR103B2
CACUL1				CDK18		FAM35A		CCDC64		CETN2		ISCA1		FAM96A						PTH				MIR106A
CACYBP				CDK20		FAM46A		CCDC71L		CETN3		ISG20L2		FAM98C						PTP4A1				MIR1203
CAD				CDK2AP1		FAM46C		CCDC75		CFDP1		ITFG1		FANCA						PTP4A3				MIR1207
CADPS2				CDK5RAP1		FAM48A		CCDC77		CGGBP1		ITFG2		FANCB						PTPN20A				MIR1208
CAGE1				CDK7		FAM49B		CCDC78		CGN		ITGB4		FANCC						PTPN20B				MIR122
CALM1				CDKL2		FAM53B		CCDC83		CHAC1		ITPKA		FANCD2						PTTG1IP				MIR1224
CALM2				CDKL3		FAM60A		CCDC84		CHAF1B		ITPKB		FANCE						PVALB				MIR1227
CALM3				CDKL5		FAM72D		CCDC85C		CHAMP1		ITPR2		FANCI						PVRL3				MIR1238
CALR				CDKN2B		FAM76A		CCDC88C		CHCHD2		ITSN1		FANCL						PVRL3-AS1				MIR124-3
CALR3				CDO1		FAM76B		CCDC9		CHCHD3		ITSN2		FAR1						PYGB				MIR1244-1
CALU				CDX1		FAM82A2		CCDC90A		CHCHD4		JHDM1D		FARS2						PZP				MIR1244-2
CAMK1				CDX2		FAM83B		CCDC90B		CHCHD6		JMY		FAS						RAPGEF2				MIR1244-3
CAMK2D				CDX4		FAM83G		CCDC92		CHCHD8		JOSD1		FAS-AS1						RAPGEF6				MIR1249
CAMK2N2				CECR6		FAM86JP		CCDC96		CHD1L		JTB		FBF1						RARRES2				MIR1262
CAMKK1				CECR7		FAM8A1		CCDC99		CHD3		JUND		FBL						RASA1				MIR1279
CAMLG				CELF2		FAM98A		CCM2		CHD4		KARS		FBRSL1						RASGEF1A				MIR1295A
CAMSAP2				CELF4		FAN1		CCNB1		CHD7		KAT2B		FBXL12						RBM20				MIR1295B
CAMTA1				CELF5		FARP2		CCNB2		CHD9		KAT5		FBXL13						RBM7				MIR142
CAND1				CELF6		FARSB		CCNE1		CHDH		KAT6A		FBXL20						RBPJ				MIR143
CANT1				CEND1		FASN		CCNE2		CHEK2		KAT7		FBXL6						RCHY1				MIR15B
CANX				CENPE		FASTKD2		CCNF		CHERP		KATNA1		FBXO11						RDX				MIR16-2
CAP1				CENPVP1		FASTKD3		CCNG2		CHFR		KBTBD4		FBXO15						RELN				MIR181A2HG
CAPG				CENPVP2		FBXL17		CCNH		CHID1		KBTBD7		FBXO17						REM1				MIR18B
CAPN2				CEP104		FBXL18		CCNJ		CHKA		KCNAB2		FBXO22						REXO1L1				MIR191
CAPN7				CEP128		FBXL19		CCNK		CHKB		KCNC3		FBXO31						REXO1L2P				MIR192
CAPNS1				CEP164		FBXL19-AS1		CCNL1		CHKB-CPT1B		KCNC4		FBXO33						RFPL4B				MIR193A
CAPRIN1				CEP70		FBXL3		CCNL2		CHMP1A		KCNH1		FBXO34						RGL1				MIR196A2
CAPRIN2				CEP85L		FBXL8		CCNO		CHMP1B		KCNMB4		FBXO38						RGMB				MIR19B2
CAPS2				CERCAM		FBXO18		CCNT1		CHMP2B		KCTD13		FBXO4						RGPD1				MIR200A
CAPZA1				CERKL		FBXO21		CCNT2		CHMP3		KCTD7		FBXO46						RGPD2				MIR200B
CAPZA2				CERS1		FBXO24		CCNYL1		CHMP4B		KDM1B		FBXW5						RGPD5				MIR205
CARHSP1				CERS2		FBXO30		CCP110		CHN1		KDM2B		FBXW8						RGPD6				MIR206
CARS				CERS3		FBXO36		CCPG1		CHPF		KDM4C		FBXW9						RGPD8				MIR20B
CARS2				CERS4		FBXO42		CCSAP		CHPF2		KDM8		FCHO1						RGS6				MIR21
CASC4				CES1		FBXO48		CCT2		CHPT1		KEAP1		FCHSD2						RHOBTB3				MIR2116
CASC5				CES1P1		FBXO5		CCT3		CHRNA5		KHDC1		FDFT1						RHOH				MIR2117
CASKIN2				CES2		FBXO7		CCT4		CHST12		KHDRBS1		FDXR						RICTOR				MIR2278
CASP2				CES4A		FBXO8		CCT5		CHSY1		KHNYN		FEM1B						RIMBP3				MIR23A
CASP3				CETN1		FBXO9		CCT6A		CHUK		KHSRP		FER						RIMBP3B				MIR24-2
CASP6				CETN4P		FBXW2		CCT6P1		CIAO1		KIAA0182		FGGY						RIMBP3C				MIR27A
CASP7				CFD		FBXW7		CCT6P3		CIB1		KIAA0226		FICD						RLN2				MIR296
CASP8AP2				CFL1P1		FDPS		CCT7		CIDECP		KIAA0368		FIGNL1						RNASE10				MIR298
CASP9				CFL2		FDX1		CCT8		CIITA		KIAA0528		FIZ1						RNF144A				MIR3064
CAST				CGB7		FDXACB1		CD151		CIRBP		KIAA0664		FKBP10						RNF145				MIR3065
CATSPER2P1				CGNL1		FGD5-AS1		CD164		CIRBP-AS1		KIAA0753		FKBP2						RNU6-19				MIR30B
CATSPERD				CGREF1		FGD6		CD274		CISD2		KIAA0825		FKBP4						RNU6-6				MIR30D
CATSPERG				CGRRF1		FGFR1		CD2BP2		CISD3		KIAA0895		FKBP7						RNU6-81				MIR30E
CAV1				CH25H		FGFR1OP		CD320		CISH		KIAA0895L		FLII						ROCK2				MIR3117
CBFA2T2				CHAD		FGFR1OP2		CD3EAP		CIZ1		KIAA1161		FLJ10038						ROPN1				MIR3124
CBFA2T3				CHAT		FGFRL1		CD47		CKAP4		KIAA1324L		FLJ30679						RPGRIP1				MIR3125
CBFB				CHCHD1		FHOD1		CD59		CKAP5		KIAA1377		FLOT2						RPS25				MIR3131
CBL				CHCHD10		FIGN		CD63		CKB		KIAA1407		FLVCR2						RRM2				MIR3138
CBLB				CHCHD5		FILIP1L		CD83		CKS1B		KIAA1429		FLYWCH2						RSAD2				MIR3143
CBLL1				CHCHD7		FIP1L1		CD99L2		CKS2		KIAA1468		FMR1						RSPH10B				MIR3150A
CBLN3				CHD1		FKBP14		CDADC1		CLASP1		KIAA1586		FNDC3A						RSPH10B2				MIR3150B
CBR3				CHD5		FKBP15		CDAN1		CLASP2		KIAA1804		FNDC8						RSPO1				MIR3158-1
CBR3-AS1				CHD6		FKBP1B		CDC14A		CLASRP		KIF16B		FNIP1						RTN4				MIR3158-2
CBR4				CHGA		FKBP5		CDC14B		CLCC1		KIF21A		FNTB						RUFY4				MIR3165
CBX1				CHGB		FLCN		CDC16		CLCN2		KIF26B		FOS						S100A12				MIR3193
CBX3				CHIC1		FLJ13224		CDC20B		CLCN7		KIF9		FOSB						SCAND3				MIR3194
CBX3P2				CHL1		FLJ16341		CDC25A		CLDN1		KIFAP3		FOXC2						SCARA3				MIR324
CBX4				CHMP2A		FLJ20021		CDC25B		CLDN23		KIFC2		FOXJ1						SCGB2A1				MIR331
CBX5				CHMP4C		FLJ21408		CDC25C		CLDN6		KIRREL		FOXJ3						SCGB2B3P				MIR338
CBX6				CHMP6		FLJ27352		CDC26		CLDND2		KITLG		FOXK1						SCN10A				MIR33B
CBX7				CHN2		FLJ31306		CDC37		CLEC16A		KLF11		FOXN4						SCTR				MIR3529
CBX8				CHODL		FLJ33065		CDC37L1		CLGN		KLF13		FOXRED2						SDCCAG8				MIR3591
CBY1				CHORDC1		FLJ33630		CDC40		CLIC4		KLHL18		FRAT1						SELP				MIR3646
CC2D1A				CHP1		FLJ34208		CDC42EP1		CLINT1		KLHL20		FRAT2						SELV				MIR3652
CC2D1B				CHP2		FLJ35024		CDC42EP4		CLIP1		KLHL21		FREM2						SEMG1				MIR3658
CCAR1				CHRD		FLJ35946		CDC45		CLK2		KLHL22		FRG1						SEMG2				MIR365A
CCBL1				CHRDL1		FLJ37035		CDC5L		CLK3		KLHL23		FRG1B						SEPT2				MIR3663
CCBL2				CHRDL2		FLJ37453		CDC6		CLMP		KLHL24		FRMD8						SERPINA6				MIR371A
CCDC101				CHRFAM7A		FLJ38576		CDC7		CLN5		KLHL32		FRS2						SERTAD2				MIR371B
CCDC102B				CHRM2		FLJ39051		CDC73		CLN6		KPNA1		FSD1L						SFPQ				MIR372
CCDC104				CHRM4		FLJ39534		CDCA2		CLN8		KPNA3		FSIP1						SFRP4				MIR3912
CCDC107				CHRNA3		FLJ40852		CDCA3		CLOCK		KPNA6		FTSJ1						SFTA3				MIR3920
CCDC109B				CHRNA4		FLJ42289		CDCA5		CLP1		KREMEN1		FTSJD2						SH3GL1P1				MIR3939
CCDC111				CHRNA7		FLJ42709		CDCA7		CLPB		KRIT1		FUCA2						SH3TC2				MIR3977
CCDC114				CHRNB1		FLJ43663		CDCA8		CLPP		KRTCAP2		FUNDC2						SHB				MIR424
CCDC115				CHRNB2		FLJ46906		CDH24		CLPTM1L		L3MBTL2		FUS						SHISA7				MIR425
CCDC117				CHRNB4		FLVCR1		CDHR2		CLPX		LACC1		FUT4						SIAH3				MIR4260
CCDC12				CHRND		FLVCR1-AS1		CDIPT		CLSPN		LAMA3		FYN						SIGLEC10				MIR4262
CCDC122				CHRNE		FLYWCH1		CDK10		CLTA		LAMTOR2		FZD3						SIRPG				MIR4263
CCDC124				CHST1		FMNL2		CDK11A		CLTB		LAP3		FZD4						SIT1				MIR4281
CCDC126				CHST10		FMNL3		CDK11B		CMBL		LAPTM4A		FZD5						SIX6				MIR4284
CCDC127				CHST13		FN3KRP		CDK13		CMC1		LARP7		FZR1						SKA2				MIR4287
CCDC13				CHST14		FNBP4		CDK16		CMIP		LAS1L		G3BP2						SLC10A2				MIR4301
CCDC130				CHST15		FNDC3B		CDK19		CMPK2		LCA5L		G6PC3						SLC10A6				MIR4325
CCDC134				CHST2		FNTA		CDK2		CMTM4		LENG9		GAB1						SLC16A3				MIR4427
CCDC137				CHST3		FOXA3		CDK2AP2		CN5H6.4		LETM1		GABPB1						SLC17A1				MIR4470
CCDC138				CHST6		FOXC1		CDK4		CNDP2		LETM2		GABPB1-AS1						SLC18A2				MIR4482-1
CCDC14				CHST7		FOXD2		CDK5		CNEP1R1		LETMD1		GABRE						SLC22A2				MIR4482-2
CCDC142				CHST8		FOXK2		CDK5R1		CNKSR3		LGALSL		GADD45B						SLC22A20				MIR4486
CCDC146				CHST9		FOXL2		CDK5R2		CNN2		LIG1		GADD45G						SLC24A4				MIR4488
CCDC148				CHST9-AS1		FOXM1		CDK5RAP2		CNNM2		LIMD1		GAK						SLC25A37				MIR4503
CCDC15				CHSY3		FOXN2		CDK5RAP3		CNNM4		LIMD1-AS1		GALE						SLC26A10				MIR4505
CCDC150				CHTF18		FOXN3		CDK8		CNO		LIMK1		GALK1						SLC28A3				MIR4634
CCDC151				CHURC1		FOXO3		CDK9		CNOT1		LIMS1		GALNS						SLC2A1				MIR4638
CCDC157				CHURC1-FNTB		FOXQ1		CDKL1		CNOT10		LIN54		GALNT11						SLC2A1-AS1				MIR4639
CCDC159				CIAPIN1		FOXRED1		CDKN1A		CNOT2		LINC00235		GALNT2						SLC30A2				MIR4663
CCDC163P				CIB2		FPGS		CDKN1C		CNOT3		LINC00271		GALNT9						SLC35F1				MIR4672
CCDC167				CIDEA		FPGT		CDKN2AIP		CNOT4		LINC00339		GALNTL4						SLC37A2				MIR4691
CCDC171				CIDEB		FPGT-TNNI3K		CDKN2AIPNL		CNOT6		LINC00467		GAMT						SLC38A2				MIR4693
CCDC18				CILP2		FRMD5		CDKN2D		CNOT6L		LINC00476		GANAB						SLC4A10				MIR4708
CCDC23				CINP		FRYL		CDKN3		CNOT7		LINC00574		GAPVD1						SLC5A3				MIR4713
CCDC24				CITED1		FSCN1		CDNF		CNOT8		LLGL2		GAS2L3						SLC6A3				MIR4738
CCDC25				CITED4		FSTL3		CDON		CNP		LLPH		GATAD2A						SLC8A1-AS1				MIR4742
CCDC28A				CKM		FTO		CDR2		CNPPD1		LMNB1		GATAD2B						SLC8A3				MIR4751
CCDC34				CKMT1A		FTSJ2		CDR2L		CNPY2		LMNB2		GBE1						SLC9A3				MIR4754
CCDC40				CKMT1B		FTSJD1		CDS1		CNST		LNX2		GCAT						SLC9A5				MIR4774
CCDC41				CLCN3		FUT10		CDS2		CNTD1		LOC100128164		GCC1						SLCO4A1				MIR4779
CCDC47				CLCN4		FUT11		CDT1		COA1		LOC100128822		GCFC1						SLIT3				MIR4783
CCDC50				CLCN5		FUT8		CDV3		COBRA1		LOC100129250		GCFC2						SLMAP				MIR4790
CCDC51				CLDN10		FXR2		CDYL		COG1		LOC100129794		GCHFR						SLX1A				MIR4804
CCDC53				CLDN11		FYTTD1		CEBPA		COG5		LOC100129961		GCLC						SLX1A-SULT1A3				MIR484
CCDC56				CLDN18		FZD1		CEBPB		COG8		LOC100130557		GCN1L1						SLX1B				MIR503
CCDC57				CLDN19		FZD6		CEBPD		COIL		LOC100130776		GCSH						SLX1B-SULT1A4				MIR5047
CCDC59				CLDN3		FZD7		CEBPG		COL12A1		LOC100131655		GDAP1						SNAR-G2				MIR5088
CCDC6				CLDN4		FZD8		CEBPZ		COL14A1		LOC100132273		GDPD5						SNORA16B				MIR5092
CCDC64				CLDN5		G2E3		CECR5		COL1A1		LOC100134229		GDPGP1						SNORA38B				MIR5188
CCDC71L				CLDN9		G3BP1		CECR5-AS1		COL4A1		LOC100134368		GEMIN4						SNORA42				MIR548AC
CCDC75				CLEC14A		G6PD		CELF1		COL4A2		LOC100270746		GEMIN8P4						SNORD121A				MIR548F2
CCDC77				CLEC2L		GAA		CELSR1		COL4A3BP		LOC100288181		GFER						SNORD12C				MIR549
CCDC78				CLEC4G		GABARAPL1		CELSR2		COL6A4P1		LOC100288198		GFM1						SNORD9				MIR5582
CCDC82				CLEC4GP1		GABPB2		CELSR3		COMMD10		LOC100288842		GFOD1						SNX24				MIR569
CCDC83				CLIC3		GALK2		CEMP1		COMMD2		LOC100289341		GGA1						SOCS5				MIR570
CCDC84				CLIC5		GALNT12		CENPA		COMMD4		LOC100289511		GGA2						SORT1				MIR5700
CCDC85B				CLIC6		GALNT3		CENPB		COMT		LOC100294362		GGA3						SOX6				MIR572
CCDC85C				CLIP2		GAN		CENPBD1		COPE		LOC100302640		GGCT						SOX9				MIR580
CCDC88A				CLIP3		GANC		CENPC1		COPG2		LOC100499489		GGN						SPANXA1				MIR604
CCDC88C				CLIP4		GAPDH		CENPF		COPS3		LOC100505648		GINS1						SPANXA2				MIR611
CCDC9				CLK2P		GAR1		CENPH		COPS6		LOC100505666		GINS2						SPANXB1				MIR612
CCDC90A				CLMN		GARS		CENPI		COPS7A		LOC100505695		GIT1						SPANXB2				MIR614
CCDC90B				CLN3		GART		CENPJ		COQ10A		LOC100505806		GK						SPANXC				MIR632
CCDC92				CLPSL2		GAS2L1		CENPK		COQ10B		LOC100506190		GK5						SPANXD				MIR639
CCDC96				CLPTM1		GAS5		CENPL		COQ2		LOC100506746		GLA						SPANXE				MIR657
CCDC99				CLSTN1		GAS6		CENPM		COQ4		LOC100506963		GLB1						SPANXF1				MIR675
CCHCR1				CLSTN2		GAS8		CENPN		COQ5		LOC100507250		GLB1L2						SPATA13-AS1				MIR7-2
CCM2				CLTCL1		GATA2		CENPO		COQ6		LOC100507462		GLCE						SPDYE8P				MIR7-3
CCNA2				CLU		GATA3		CENPP		COQ7		LOC100507557		GLE1						SPINK13				MIR7-3HG
CCNB1				CLUAP1		GATAD1		CENPQ		CORO1A		LOC113230		GLIS3						SPINK5				MIR759
CCNB2				CLVS2		GATC		CENPT		CORO2B		LOC143666		GLO1						SPINK6				MIR761
CCND3				CLYBL		GBAP1		CENPV		CORO7		LOC144486		GLOD4						SPO11				MIR92A2
CCNE1				CMAHP		GCC2		CENPW		CORO7-PAM16		LOC145783		GLTPD1						SPRNP1				MIRLET7A1
CCNE2				CMAS		GCDH		CEP112		COTL1		LOC148189		GLTSCR1						SPRY1				MIRLET7D
CCNF				CMTM1		GCFC1-AS1		CEP120		COX10		LOC155060		GLTSCR2						SPRY2				MIRLET7F1
CCNG2				CMTM2		GCLM		CEP152		COX10-AS1		LOC202781		GMDS						SPTB				MIRLET7I
CCNH				CMTM3		GCNT1		CEP19		COX14		LOC253039		GMPPA						SRGAP2B				MIXL1
CCNI				CMTM6		GDF9		CEP192		COX15		LOC257396		GMPPB						SRGN				MKNK2
CCNJ				CMTM7		GDI2		CEP250		COX17		LOC282997		GNA11						SRSF10				MKRN2
CCNK				CMTM8		GEMIN2		CEP290		COX4I1		LOC284385		GNA12						SRSF7				MMP1
CCNL1				CNGA3		GEMIN5		CEP350		COX5A		LOC285540		GNAI3						SSTR3				MMP10
CCNL2				CNGA4		GEMIN8		CEP41		COX5B		LOC286190		GNAL						ST13P4				MMP12
CCNO				CNIH2		GET4		CEP44		COX6A1		LOC344595		GNB1L						ST3GAL4				MMP14
CCNT1				CNIH3		GFM2		CEP55		COX8A		LOC344967		GNB5						STAC2				MMP27
CCNT2				CNIH4		GFOD2		CEP57		CPB2-AS1		LOC374443		GNL2						STAG3L2				MMP3
CCNYL1				CNKSR2		GFPT1		CEP57L1		CPD		LOC387723		GNMT						STC2				MND1
CCP110				CNN3		GGH		CEP68		CPEB3		LOC389791		GNPDA1						STK17A				MOGS
CCPG1				CNNM1		GGNBP2		CEP72		CPNE2		LOC390940		GNPDA2						STK32B				MOK
CCRN4L				CNNM3		GGTA1P		CEP76		CPNE8		LOC399815		GNPTAB						STL				MORF4L1
CCSAP				CNPY1		GHITM		CEP78		CPOX		LOC400236		GNPTG						SUCO				MORF4L2
CCT2				CNR1		GIN1		CEP85		CPPED1		LOC400604		GNRHR2						SULT1A2				MPRIP
CCT3				CNRIP1		GINS3		CEP89		CPS1		LOC400684		GOLGA4						SULT1C3				MRGPRG
CCT4				CNTD2		GINS4		CEP95		CPSF1		LOC400752		GOLGA5						SYCE1				MRPL14
CCT5				CNTFR		GJC1		CEP97		CPSF3		LOC644656		GOLGA8B						SYCP2				MRPL34
CCT6A				CNTN1		GLG1		CEPT1		CPSF3L		LOC646903		GOPC						SYN1				MRPL35
CCT6P1				CNTN4		GLI3		CERS5		CPSF4		LOC728558		GOT2						SYN2				MRPL49
CCT6P3				CNTN5		GLI4		CERS6		CPSF6		LOC728743		GPAA1						SYNDIG1L				MRPS10
CCT7				CNTNAP1		GLRA3		CETN2		CPT2		LOC728752		GPATCH1						SYNE1				MRS2P2
CCT8				CNTNAP3		GLRX2		CETN3		CRADD		LOC729852		GPATCH8						SYNGAP1				MRVI1
CD109				CNTNAP3B		GLS2		CFDP1		CRAT		LOC730183		GPD1L						SYNGR3				MSANTD3-TMEFF1
CD151				CNTNAP5		GLT25D1		CFL1		CRB1		LOC80054		GPHN						SYT14L				MSMO1
CD164				CNTROB		GLT8D1		CGGBP1		CRBN		LOC93622		GPI						TAAR6				MSN
CD274				COASY		GLTPD2		CGN		CRCP		LONP1		GPR137						TAAR9				MT1DP
CD2AP				COBL		GLUD1		CHAC1		CREB3L2		LPCAT1		GPR137C						TAF1D				MT1JP
CD2BP2				COBLL1		GLUL		CHAC2		CREB3L4		LPGAT1		GPR176						TAKR				MT1L
CD320				COG2		GLYR1		CHAF1A		CREBL2		LRAT		GPR180						TANC2				MT2A
CD3EAP				COG3		GMCL1		CHAF1B		CREBRF		LRCH1		GPR3						TAS2R1				MT3
CD46				COG6		GMEB2		CHAMP1		CREG1		LRCH4		GPR37						TAS2R16				MTA2
CD47				COG7		GMNN		CHCHD2		CRELD1		LRIG1		GPR39						TAS2R39				MTFP1
CD55				COL11A2		GMPR2		CHCHD3		CRELD2		LRP4-AS1		GPRC5B						TBC1D26				MTHFR
CD58				COL13A1		GMPS		CHCHD4		CREM		LRPPRC		GPS2						TBC1D3				MTPN
CD59				COL15A1		GNA13		CHCHD6		CRIP2		LRRC28		GPT2						TBC1D3F				MTRNR2L3
CD63				COL16A1		GNAI1		CHCHD8		CRIPT		LRRC45		GRAMD1A						TBC1D3H				MUC7
CD82				COL18A1		GNAQ		CHD1L		CRK		LRRC48		GRAMD1C						TBX1				MUS81
CD83				COL19A1		GNAS		CHD3		CRKL		LRRC49		GRAMD3						TCEB3C				MVP
CD99L2				COL21A1		GNAZ		CHD4		CRLF3		LRRC56		GRHL1						TCEB3CL				MYADM
CD99P1				COL23A1		GNB1		CHD7		CRNDE		LRRC8B		GRHPR						TCL6				MYBL1
CDADC1				COL24A1		GNB2		CHD9		CRTAP		LRRIQ3		GRPEL1						TDRD1				MYBPH
CDAN1				COL25A1		GNB4		CHDH		CRTC1		LRWD1		GRSF1						TEAD1				MYBPHL
CDC14A				COL27A1		GNE		CHEK1		CRTC2		LSM10		GSPT1						TESPA1				MYCN
CDC14B				COL2A1		GNG5		CHEK2		CRY1		LSM11		GSR						TEX21P				MYCNOS
CDC16				COL4A3		GNL3		CHERP		CRY2		LSM14A		GSS						TF				MYF5
CDC20B				COL4A4		GNPAT		CHFR		CRYM-AS1		LSM14B		GSTA4						TFF3				MYL6
CDC25A				COL5A1		GOLGA1		CHID1		CRYZL1		LSM4		GSTZ1						TGM4				MYLIP
CDC25B				COL5A3		GOLGA7		CHKA		CS		LSMD1		GTDC1						THAP6				MYLK2
CDC25C				COL6A1		GOLGB1		CHKB		CSAD		LTBP1		GTDC2						THBS1				MYO19
CDC26				COL6A2		GOLIM4		CHKB-CPT1B		CSGALNACT2		LYN		GTF2A1						TINAG				MYO3B
CDC27				COL6A5		GOLPH3		CHMP1A		CSNK1G1		LYPD6		GTF2B						TLE1				MYO5B
CDC37				COL7A1		GOLT1B		CHMP1B		CSNK1G2		LYRM2		GTF2E2						TLL2				MYOZ1
CDC37L1				COL9A1		GORASP2		CHMP2B		CSNK1G3		LYST		GTF2F2						TM2D2				MYOZ2
CDC40				COL9A2		GOT1		CHMP3		CSNK2A1		M6PR		GTF3C1						TM6SF1				MYT1
CDC42BPA				COL9A3		GPBP1		CHMP4A		CSRNP1		MACROD1		GTF3C5						TMEM114				MZT1
CDC42EP1				COLEC11		GPC1		CHMP4B		CSRNP2		MAD2L2		GTF3C6						TMEM155				NAA35
CDC42EP4				COLEC12		GPC5		CHMP5		CSRP2		MAEA		GTPBP3						TMEM176A				NAA50
CDC45				COMMD6		GPCPD1		CHN1		CSTB		MAF1		GTPBP5						TMEM176B				NAALAD2
CDC5L				COMMD7		GPD2		CHPF		CSTF2T		MAFK		GTSE1						TMEM191C				NAALADL2-AS3
CDC6				COMMD8		GPR113		CHPF2		CTAGE5		MALSU1		GUK1						TMEM2				NACAP1
CDC7				COMP		GPR124		CHRAC1		CTBP1		MAMSTR		GULP1						TMEM200C				NAF1
CDC73				COPA		GPR125		CHRNA5		CTBP1-AS1		MAN1B1		GUSB						TMEM30A				NAP1L4
CDCA2				COPB2		GPR126		CHST12		CTC1		MAN2B2		GUSBP11						TMEM59L				NAV3
CDCA3				COPG1		GPR19		CHSY1		CTCF		MANBA		GUSBP5						TMUB1				NBR1
CDCA4				COPS2		GPR63		CHTF8		CTDP1		MAP2K2		H2AFJ						TNFRSF21				NCAPG2
CDCA5				COPS7B		GPRC5C		CHTOP		CTDSP1		MAP2K5		HADH						TNNT2				NCAPH
CDCA7				COPZ2		GPRIN1		CHUK		CTDSP2		MAP2K7		HAGH						TNS1				NCBP1
CDCA7L				COQ3		GPSM2		CIB1		CTDSPL		MAP3K11		HAGHL						TOP1				NCL
CDCA8				COQ9		GPX4		CIDECP		CTDSPL2		MAP3K12		HARBI1						TOP1P2				NCOA4
CDH24				CORIN		GRB2		CIITA		CTH		MAP3K13		HAUS2						TP53TG3				NCRUPAR
CDHR2				CORO2A		GRK4		CIRH1A		CTNNBIP1		MAP3K3		HAUS3						TP53TG3B				NDC80
CDIPT				CORO6		GRK5		CISD1		CTNS		MAP3K5		HAUS4						TP53TG3C				NDE1
CDK1				COX11		GRK6		CISD2		CTSA		MAP3K8		HAUS5						TP53TG5				NDRG2
CDK10				COX16		GRPEL2		CISD3		CTSF		MAP4		HAUS6						TPH2				NDST1
CDK11A				COX19		GRWD1		CISH		CTSL1		MAP7		HAX1						TPRG1				NDUFAF3
CDK11B				COX4I2		GSG2		CIT		CTSL2		MAPK1		HCFC1R1						TPRX1				NDUFAF5
CDK13				COX6A2		GSK3B		CITED2		CTSZ		MAPK6		HCFC2						TPSAB1				NDUFB1
CDK16				COX6B2		GTF2H3		CIZ1		CTU1		MAPK7		HCG11						TPTE2P1				NDUFS1
CDK19				COX6C		GTF2I		CKAP2L		CTU2		MAPK9		HCN2						TPTE2P3				NDUFS8
CDK2				COX7A1		GTF2IRD1		CKAP4		CUEDC2		MAPKAPK2		HDAC1						TRAPPC4				NECAB1
CDK2AP2				COX7A2L		GTF2IRD1P1		CKAP5		CUL3		MAPKAPK5		HDAC10						TRHR				NEMF
CDK4				COX8C		GTF3A		CKB		CUL4A		MAPKAPK5-AS1		HDAC11						TRIM49				NEURL
CDK5				CPA1		GTF3C2		CKLF		CUL7		MAPRE2		HDAC3						TRIM53AP				NEUROD6
CDK5R1				CPE		GTPBP1		CKLF-CMTM1		CUTC		MARCH7		HDAC4						TRIM8				NF2
CDK5R2				CPEB1		GTPBP10		CKS2		CUX1		MARCH8		HDAC5						TRIML1				NFE2L1
CDK5RAP2				CPLX1		GTPBP8		CLASP1		CWC22		MARCKS		HDAC6						TROVE2				NFS1
CDK5RAP3				CPM		GUF1		CLASP2		CWC27		MARK2		HDDC3						TSC22D1-AS1				NIPAL3
CDK6				CPNE3		GXYLT1		CLASRP		CXADR		MARS2		HDHD2						TSC22D2				NIT1
CDK8				CPNE5		GYG1		CLCC1		CXCL2		MAST1		HEATR2						TSEN15				NKAIN1
CDK9				CPNE9		GYS1		CLCN2		CXCR4		MAST2		HEATR5A						TSHZ3				NKAIN3
CDKL1				CPQ		H1FX		CLCN6		CXXC5		MAST4		HEBP2						TSPAN14				NKD1
CDKN1A				CPT1A		H1FX-AS1		CLCN7		CXorf41		MATN3		HECA						TSPYL6				NKIRAS1
CDKN1B				CPT1B		H2AFX		CLDN1		CXorf58		MAX		HECTD3						TTC19				NKIRAS2
CDKN1C				CPT1C		H2AFY		CLDN23		CYB5A		MBD4		HELLS						TTC32				NKX2-1
CDKN2A				CPXM1		H3F3A		CLDN6		CYB5B		MBTPS1		HERC1						TTN				NKX2-8
CDKN2AIP				CPXM2		H3F3AP4		CLDN7		CYB5D1		MCEE		HERC3						TTYH1				NKX6-3
CDKN2AIPNL				CPZ		H6PD		CLDND2		CYB5D2		MCFD2		HES4						TUBB2B				NMB
CDKN2B-AS1				CR1		HABP4		CLEC16A		CYB5R3		MCM4		HEXDC						TXN				NMD3
CDKN2C				CR1L		HACE1		CLGN		CYB5RL		MCM7		HGS						TYRO3P				NOA1
CDKN2D				CR2		HACL1		CLIC4		CYC1		MCU		HGSNAT						UBE2Q2P2				NOL7
CDKN3				CRABP1		HADHA		CLINT1		CYCS		MDH1		HHAT						UBE2Q2P3				NONO
CDNF				CRABP2		HADHB		CLIP1		CYFIP1		MDH1B		HHLA3						UBE2U				NOP58
CDON				CRAMP1L		HARS		CLK1		CYHR1		MDK		HIAT1						UBQLNL				NPAS1
CDR2				CRB3		HARS2		CLK2		CYLD		MED14		HIBADH						UCHL5				NPAS4
CDR2L				CRCT1		HAT1		CLK3		CYP1B1		MED25		HIBCH						UGT3A1				NPC1L1
CDS1				CREB3L1		HAUS1		CLK4		CYP20A1		MED31		HIGD1A						UNC13C				NPFF
CDS2				CREBBP		HAUS8		CLMP		CYP2R1		MED4		HIGD2A						UPF1				NPM1
CDT1				CREG2		HBP1		CLN5		CYP2U1		MEF2A		HINT1						UPK1A				NPM2
CDV3				CRH		HBS1L		CLN6		CYP39A1		MEIS2		HINT2						USH1C				NPM3
CDYL				CRHBP		HBXIP		CLN8		CYP46A1		MEMO1		HINT3						USH1G				NPPA-AS1
CEBPA				CRHR1		HDAC2		CLNS1A		CYP4V2		MESDC1		HIP1						USP17L3				NPPB
CEBPB				CRHR2		HDAC7		CLOCK		CYP51A1		MESDC2		HIPK1						USP17L7				NPRL2
CEBPD				CRIP1		HDGFRP2		CLP1		CYSTM1		MESP1		HIPK3						USP17L8				NPTX2
CEBPG				CRIP3		HDHD1		CLPB		CYTH2		METRN		HIRA						USP24				NRN1L
CEBPZ				CRISPLD1		HDLBP		CLPP		CYTH3		METTL1		HIRIP3						USP38				NRXN3
CECR5				CRISPLD2		HEATR1		CLPTM1L		DAAM1		METTL17		HIST1H2BI						UTP14C				NT5C
CECR5-AS1				CRLF1		HEATR5B		CLPX		DAD1		METTL21B		HIST1H3G						UTS2D				NT5DC2
CELF1				CRMP1		HEBP1		CLSPN		DAG1		METTL3		HIST1H4C						VAPA				NTMT1
CELSR1				CROT		HECTD1		CLTA		DAGLB		METTL8		HIST1H4E						VEGFC				NUDCD1
CELSR2				CRTAC1		HELQ		CLTB		DAP3		METTL9		HLCS						VEZF1				NUDT5
CELSR3				CRTC3		HELZ		CMBL		DAPK2		MEX3C		HMG20A						VEZT				NUDT6
CEMP1				CRYAA		HERPUD1		CMC1		DAPK3		MEX3D		HMGB3						VHLL				NUMA1
CENPA				CRYBA2		HERPUD2		CMC2		DARS		MFI2-AS1		HMGXB4						VIM				NUP153
CENPB				CRYBG3		HES6		CMIP		DBI		MFN2		HNRNPA0						VIPR2				NUP50
CENPBD1				CRYGD		HEXB		CMPK1		DBIL5P		MFSD8		HNRNPAB						VSTM4				NUPL2
CENPC1				CRYGN		HEXIM2		CMPK2		DBP		MGAT1		HNRNPH2						VSX2				NUSAP1
CENPF				CRYL1		HFM1		CMTM4		DBR1		MGAT5B		HNRNPM						WAC				NXPE1
CENPH				CRYM		HHEX		CN5H6.4		DCAF11		MGST3		HOOK1						WASH5P				NXT1
CENPI				CSDAP1		HIF1A		CNBP		DCAF12		MIB1		HOOK3						WASH7P				OBFC1
CENPJ				CSF1		HIGD2B		CNDP2		DCAF15		MIB2		HOXB9						WDR64				OBSCN
CENPK				CSGALNACT1		HILPDA		CNEP1R1		DCAF17		MICALL2		HOXC4						WHAMMP1				OCIAD2
CENPL				CSK		HINFP		CNIH		DCAF4		MICU1		HOXC5						WNK1				ODF3
CENPM				CSMD1		HIPK2		CNKSR3		DCAF5		MID1		HOXC6						WNT6				ODF3L1
CENPN				CSMD2		HIST1H1C		CNN2		DCAF6		MIF		HOXD12						WNT8B				ODZ4
CENPO				CSNK1A1P1		HIST1H2AB		CNNM2		DCAF7		MINK1		HPD						WRNIP1				OGDHL
CENPP				CSNK1G2-AS1		HIST1H3B		CNNM4		DCAKD		MINOS1		HPRT1						WSCD1				OGT
CENPQ				CSNK2A2		HIST1H3I		CNO		DCBLD1		MIPEPP3		HPS3						WT1				OIP5
CENPT				CSPG5		HIST1H4J		CNOT1		DCDC1		MIR1292		HPS4						WT1-AS				OLAH
CENPV				CST3		HIST1H4K		CNOT10		DCK		MIR132		HPS6						WTH3DI				OLIG1
CENPW				CST6		HIST1H4L		CNOT2		DCLRE1B		MIR17		HRAS						XAGE1A				ONECUT3
CEP112				CSTF2		HIST4H4		CNOT3		DCLRE1C		MIR17HG		HS1BP3						XAGE1B				OOEP
CEP120				CT47A1		HK1		CNOT4		DCP1A		MIR18A		HSBP1L1						XAGE1C				OPCML
CEP135				CT47A10		HK2		CNOT6		DCPS		MIR19A		HSCB						XAGE1D				OPN1SW
CEP152				CT47A11		HLF		CNOT6L		DCTN2		MIR20A		HSD11B1L						XAGE1E				OPRD1
CEP170				CT47A12		HLTF		CNOT7		DCTN5		MIR210		HSDL1						YWHAZ				OPRK1
CEP19				CT47A2		HLTF-AS1		CNOT8		DCTPP1		MIR210HG		HSDL2						ZAP70				OR10A6
CEP192				CT47A3		HMBOX1		CNP		DCUN1D2		MIR212		HSF1						ZBTB1				OR10H4
CEP250				CT47A4		HMBS		CNPPD1		DCUN1D4		MIR3153		HSF2BP						ZBTB25				OR10W1
CEP290				CT47A5		HMGA2		CNPY2		DCXR		MIR3190		HSPA2						ZC3H12C				OR11L1
CEP350				CT47A6		HMGB2		CNPY3		DDB2		MIR3191		HSPA6						ZEB1				OR13J1
CEP41				CT47A7		HMGN1		CNST		DDHD2		MIR3199-1		HSPB1						ZEB1-AS1				OR4C45
CEP44				CT47A8		HMGN2		CNTD1		DDI2		MIR3199-2		HSPB9						ZFP36L1				OR6F1
CEP55				CT47A9		HMGN3		COA1		DDIT4		MIR3615		HSPBAP1						ZFP91				ORC2
CEP57				CT47B1		HMHA1		COA5		DDOST		MIR3655		HSPBP1						ZFP91-CNTF				OSTBETA
CEP57L1				CT62		HMMR		COBRA1		DDRGK1		MIR3678		HTATSF1						ZG16B				OTUD4
CEP63				CTBP2		HMOX2		COCH		DDX1		MIR3917		HTRA2						ZIC4				OVCH2
CEP68				CTBS		HN1L		COG1		DDX11		MIR4322		HUS1						ZMIZ1				OVOL2
CEP72				CTCFL		HNRNPA1		COG4		DDX11-AS1		MIR4434		HYAL3						ZNF124				OXT
CEP76				CTGF		HNRNPA1L2		COG5		DDX12P		MIR449C		HYOU1						ZNF140				P2RX1
CEP78				CTHRC1		HNRNPA1P10		COG8		DDX17		MIR4519		IAH1						ZNF175				P2RX7
CEP85				CTIF		HNRNPA2B1		COIL		DDX18		MIR4522		IARS2						ZNF192				PABPC1L
CEP89				CTNNA1		HNRNPA3		COL14A1		DDX19A		MIR4530		IBA57						ZNF232				PACS1
CEP95				CTNNA2		HNRNPC		COL1A1		DDX19B		MIR4683		ICA1L						ZNF286B				PACSIN1
CEP97				CTNNBL1		HNRNPD		COL4A1		DDX20		MIR4767		ICAM1						ZNF519				PADI2
CEPT1				CTNND2		HNRNPF		COL4A2		DDX23		MIR4999		ICAM4						ZNF556				PADI6
CERS5				CTPS2		HNRNPH3		COL4A3BP		DDX24		MIR5087		ICAM5						ZNF683				PAFAH1B1
CERS6				CTR9		HNRNPL		COL6A4P1		DDX26B		MIR5090		ICMT						ZNF706				PAK1IP1
CETN2				CTSB		HNRNPU		COMMD10		DDX27		MIR638		ICOSLG						ZNF729				PAK2
CETN3				CTSD		HNRNPUL2		COMMD2		DDX28		MIR659		ICT1						ZNF860				PAK3
CFDP1				CTSH		HNRNPUL2-BSCL2		COMMD3		DDX41		MIR718		ID3						ZNF865				PAPL
CFL1				CTSO		HNRPLL		COMMD3-BMI1		DDX46		MIR762		IDE						ZNFX1				PAQR6
CFLAR				CTTNBP2		HOMER1		COMMD5		DDX49		MIR933		IDH2						ZNFX1-AS1				PATL1
CGGBP1				CTTNBP2NL		HOMEZ		COMT		DDX50		MIS18A		IDH3A						ZSCAN12P1				PAX2
CGN				CUL1		HOXB-AS3		COMTD1		DDX51		MITF		IER3IP1						ZSWIM2				PAX6
CHAC1				CUL2		HP1BP3		COPE		DDX52		MKLN1		IFI27L1						ZSWIM7				PBXIP1
CHAC2				CUL5		HPCAL1		COPG2		DDX56		MKRN1		IFI30										PCA3
CHAF1A				CUX2		HPDL		COPS3		DDX59		MKS1		IFIT5										PCBP1
CHAF1B				CWC25		HRSP12		COPS5		DEAF1		MLF1		IFRD2										PCBP1-AS1
CHAMP1				CWF19L1		HS2ST1		COPS6		DECR1		MLLT10		IFT140										PCDH17
CHCHD2				CWF19L2		HSBP1		COPS7A		DECR2		MLLT4		IFT20										PCDHB1
CHCHD3				CWH43		HSD17B12		COPS8		DEDD		MLLT4-AS1		IFT27										PCDHB4
CHCHD4				CXCL1		HSD17B4		COQ10A		DEF8		MLYCD		IFT81										PCGF2
CHCHD6				CXCL12		HSF2		COQ10B		DEGS1		MMS19		IFT88										PCNP
CHCHD8				CXCL14		HSF4		COQ2		DEM1		MMS22L		IGF2R										PCP4L1
CHD1L				CXCL16		HSP90AA1		COQ4		DENND3		MNF1		IGHMBP2										PCSK1
CHD3				CXCL3		HSPA13		COQ5		DENND4A		MNS1		IGSF3										PCYT2
CHD4				CXCL5		HSPA14		COQ6		DENND4B		MNX1		IKBKB										PDE12
CHD7				CXCL6		HSPA4		COQ7		DENND5A		MOB4		IKZF3										PDK2
CHD9				CXCR7		HSPA4L		CORO1A		DENR		MOCOS		IL13RA1										PDLIM7
CHDH				CXorf38		HSPA9		CORO2B		DEPDC1B		MOCS2		IL17RA										PDZD9
CHEK1				CXorf40A		HSPB11		CORO7		DEPDC4		MON2		IL17RB										PDZRN4
CHEK2				CXorf40B		HSPB6		CORO7-PAM16		DEPDC5		MORN2		IL17RC										PER4
CHERP				CXorf49		HSPH1		COTL1		DEPTOR		MORN5		IL6R										PFDN2
CHFR				CXorf49B		HTR7P1		COX10		DERA		MOV10		IL6ST										PGAM1
CHIC2				CXorf57		HYLS1		COX10-AS1		DERL1		MPHOSPH10		IL7										PGK1
CHID1				CXXC4		IARS		COX14		DERL3		MPND		ILK										PHAX
CHKA				CYB561		IBTK		COX15		DESI1		MRFAP1L1		ILKAP										PHF20L1
CHKB				CYB561D1		ID2		COX17		DESI2		MRPL16		IMMP2L										PHYHD1
CHKB-CPT1B				CYB5R1		IDI1		COX18		DEXI		MRPL17		IMP3										PIDD
CHMP1A				CYB5R2		IDNK		COX4I1		DFFA		MRPL37		IMP4										PIGV
CHMP1B				CYB5R4		IER5L		COX5A		DFNB59		MRPL41		IMPACT										PIGW
CHMP2B				CYBA		IFNAR1		COX5B		DGAT1		MRPL42		IMPDH1										PIK3CG
CHMP3				CYBRD1		IFNGR2		COX6A1		DGAT2		MRPL46		INCA1										PIK3R3
CHMP4A				CYFIP2		IFT122		COX8A		DGCR14		MRPL50		INCENP										PIP5K1P1
CHMP4B				CYGB		IFT57		CPB2-AS1		DGCR2		MRPL51		ING2										PITX3
CHMP5				CYP11A1		IFT74		CPEB3		DGCR6		MRPS11		ING5										PKI55
CHN1				CYP1A1		IFT80		CPLX2		DGCR6L		MRPS12		INHA										PKNOX2
CHPF				CYP24A1		IGF2BP2		CPNE1		DGCR8		MRPS18C		INO80C										PLA2G12B
CHPF2				CYP26A1		IGFBP4		CPNE2		DGKH		MRPS27		INO80E										PLA2G4D
CHPT1				CYP26B1		IK		CPNE4		DGKZ		MRPS31		INPP1										PLA2G4F
CHRAC1				CYP26C1		IKBKG		CPNE7		DGUOK		MRPS31P3		INPP5F										PLA2G7
CHRNA5				CYP27A1		IKZF2		CPNE8		DHCR24		MRPS33		INPPL1										PLAGL2
CHST11				CYP27B1		IL10RA		CPOX		DHCR7		MRPS36		INSIG2										PLAT
CHST12				CYP2A13		IL20RA		CPPED1		DHDDS		MRRF		INTS4										PLCB1
CHSY1				CYP2A6		IL4I1		CPS1		DHDH		MRTO4		INTS5										PLCB3
CHTF8				CYP2D6		ILF3		CPSF1		DHFR		MSH2		INTS8										PLD1
CHTOP				CYP2D7P1		IMMP1L		CPSF2		DHFRL1		MSI2		IP6K1										PLD4
CHUK				CYP2E1		IMPA1		CPSF3		DHODH		MSL1		IPO11										PLEK
CIAO1				CYP2J2		IMPA2		CPSF3L		DHPS		MSL2		IPO13										PLEKHA4
CIB1				CYP2S1		ING1		CPSF4		DHRS1		MSL3		IPO8										PLEKHD1
CIDECP				CYP2W1		ING3		CPSF6		DHRS11		MT1F		IPO9										PLEKHJ1
CIITA				CYP4F22		ING4		CPSF7		DHRS12		MTERF		IPP										PLIN3
CIRBP				CYP4X1		INIP		CPT2		DHRS13		MTERFD1		IPPK										PLIN5
CIRBP-AS1				CYP7B1		INO80		CRADD		DHRS3		MTFR1		IQCC										PLK1
CIRH1A				CYS1		INPP5K		CRAT		DHRS4L2		MTG1		IQCH										PNPLA5
CISD1				CYTH1		INSIG1		CRB1		DHRS7B		MTHFD1L		IQCH-AS1										POFUT1
CISD2				CYTL1		INSM2		CRBN		DHTKD1		MTHFS		IQGAP3										POFUT2
CISD3				CYYR1		INSR		CRCP		DHX30		MTL5		IQSEC1										POLG2
CISH				D2HGDH		INSRR		CREB1		DHX34		MTMR10		IRX3										POLH
CIT				D4S234E		INTS1		CREB3		DHX35		MTMR6		ISOC1										POLR1C
CITED2				DAAM2		INTS10		CREB3L2		DHX38		MTO1		ISOC2										POLR2B
CIZ1				DAB1		INTS2		CREB3L4		DHX40		MXD3		IST1										POLR2K
CKAP2				DAB2		INTS3		CREBL2		DHX57		MXD4		ISY1										POLR2L
CKAP2L				DACH1		INTS7		CREBRF		DHX8		MYB		ISY1-RAB43										POLR3A
CKAP4				DACH2		INTS9		CREG1		DIABLO		MYBBP1A		ITGB1BP1										POP5
CKAP5				DACT1		IPMK		CRELD1		DIAPH1		MYCBP2		ITM2C										POU2F3
CKB				DACT2		IQCB1		CRELD2		DIAPH2		MYCL1		ITPKC										PPA1
CKLF				DACT3		IQCE		CREM		DIAPH3		MYH10		ITPRIPL2										PPIA
CKLF-CMTM1				DACT3-AS1		IQCK		CRIP2		DICER1		MYLK		IWS1										PPL
CKS1B				DAGLA		IQGAP1		CRIPT		DICER1-AS1		MYLK-AS1		JAGN1										PPM1J
CKS2				DANCR		IRAK1		CRK		DIMT1		MYO1B		JMJD4										PPME1
CLASP1				DAP		IRAK1BP1		CRKL		DIP2A		MYO1C		JOSD2										PPP1R12A
CLASP2				DAPK1		IRAK4		CRLF3		DIRC2		MYO1E		JPX										PPP1R13L
CLASRP				DAZ1		IRF1		CRLS1		DIS3L		MYPOP		KANK1										PPP1R15B
CLCC1				DAZ2		IRF2		CRTAP		DIS3L2		N4BP2		KANK2										PPP1R1B
CLCF1				DAZ3		IRF2BP1		CRTC1		DISC1		N6AMT1		KANSL1L										PPP1R36
CLCN2				DAZ4		IRF2BP2		CRTC2		DIXDC1		N6AMT2		KANSL2										PPP1R37
CLCN6				DAZAP2		IRGQ		CRY1		DKC1		NAA20		KANSL3										PPP2R1A
CLCN7				DAZL		IRX5		CRY2		DKFZP686I15217		NAA30		KAT2A										PPP2R5A
CLDN1				DBC1		ISCA1		CRYM-AS1		DKKL1		NAA60		KATNAL1										PPP4R1L
CLDN23				DBF4B		ISCU		CRYZL1		DLAT		NAB1		KBTBD6										PPY
CLDN6				DBNDD1		ISG20L2		CS		DLD		NAB2		KCMF1										PPYR1
CLDN7				DBNDD2		ITFG1		CSAD		DLEU2		NADK		KCNJ11										PRADC1
CLDND1				DBNL		ITFG2		CSDA		DLG2		NAGK		KCNK1										PRC1
CLDND2				DBX1		ITGB1		CSE1L		DLG3		NAIF1		KCNQ1OT1										PRDM12
CLEC11A				DBX2		ITGB4		CSNK1A1		DLGAP5		NAPEPLD		KCTD1										PRDM16
CLEC16A				DCAF10		ITGB5		CSNK1D		DLST		NAT14		KCTD2										PRDX2
CLGN				DCAF12L1		ITPKA		CSNK1G1		DLX2		NAV1		KCTD5										PRDX6
CLIC4				DCAF12L2		ITPKB		CSNK1G2		DMC1		NBR2		KCTD8										PRICKLE4
CLINT1				DCAF4L1		ITPR2		CSNK1G3		DMPK		NCAPD2		KDM1A										PRKAB1
CLIP1				DCAF4L2		ITSN1		CSNK2A1		DMWD		NCKAP5L		KDM4B										PRKAG3
CLK1				DCAF8		ITSN2		CSPP1		DMXL1		NCKIPSD		KDM5C										PRKCZ
CLK2				DCC		IVNS1ABP		CSRNP1		DMXL2		NCOA2		KDM6A										PRMT1
CLK3				DCDC2		JHDM1D		CSRNP2		DNA2		NCOA6		KDSR										PRMT8
CLK4				DCHS1		JMJD1C		CSRP1		DNAAF1		NCOA7		KHK										PROC
CLMP				DCHS2		JMY		CSTB		DNAH14		NCOR1		KIAA0040										PRODH
CLN5				DCLK1		JOSD1		CSTF1		DNAH3		NDEL1		KIAA0100										PROL1
CLN6				DCLK2		JTB		CSTF2T		DNAH6		NDNL2		KIAA0146										PROX2
CLN8				DCP1B		JUNB		CSTF3		DNAI1		NDUFA11		KIAA0196										PRR18
CLNS1A				DCTD		JUND		CTAGE5		DNAJA3		NDUFA13		KIAA0232										PRR4
CLOCK				DCTN1		KARS		CTBP1		DNAJB12		NDUFA2		KIAA0319										PRR5
CLP1				DCTN4		KAT2B		CTBP1-AS1		DNAJB2		NDUFA4		KIAA0391										PRR5-ARHGAP8
CLPB				DCTN6		KAT5		CTC1		DNAJB5		NDUFA5		KIAA0494										PRSS16
CLPP				DCUN1D1		KAT6A		CTCF		DNAJB9		NDUFA6		KIAA0513										PRSS2
CLPTM1L				DDA1		KAT7		CTDNEP1		DNAJC1		NDUFA8		KIAA0556										PRSS3P2
CLPX				DDAH1		KATNA1		CTDP1		DNAJC10		NDUFB3		KIAA1009										PRTN3
CLSPN				DDAH2		KBTBD2		CTDSP1		DNAJC11		NDUFB6		KIAA1143										PRX
CLTA				DDHD1		KBTBD4		CTDSP2		DNAJC13		NDUFS2		KIAA1279										PSIMCT-1
CLTB				DDI1		KBTBD7		CTDSPL		DNAJC14		NDUFS3		KIAA1328										PSMA3
CLTC				DDIT4L		KCNAB2		CTDSPL2		DNAJC16		NECAB3		KIAA1432										PSMA6
CMBL				DDN		KCNC3		CTH		DNAJC19		NECAP1		KIAA1598										PSMB11
CMC1				DDT		KCNC4		CTNNAL1		DNAJC22		NEDD4		KIAA1704										PSMB2
CMC2				DDTL		KCNH1		CTNS		DNAJC24		NEDD8		KIAA1715										PSMB3
CMIP				DDX10		KCNK5		CTSA		DNAJC25		NEDD8-MDP1		KIAA1841										PSMB7
CMPK1				DDX25		KCNMB4		CTSC		DNAJC25-GNG10		NEIL3		KIAA1908										PSMC5
CMPK2				DDX31		KCTD13		CTSF		DNAJC27		NEK1		KIAA1958										PSMD11
CMTM4				DDX3Y		KCTD20		CTSL1		DNAJC27-AS1		NEK11		KIAA1984-AS1										PSMD13
CN5H6.4				DDX4		KCTD6		CTSL2		DNAJC3		NEK2		KIF13B										PSMD2
CNBP				DDX43		KCTD7		CTSZ		DNAJC4		NEK4		KIF15										PSMD4
CNDP2				DDX47		KCTD9		CTTN		DNAJC6		NEK8		KIF1B										PSMD6
CNEP1R1				DDX60		KDELC2		CTU1		DNAJC9		NENF		KIF1C										PSMD6-AS2
CNIH				DDX60L		KDM1B		CTU2		DNAJC9-AS1		NET1		KIF22										PSME4
CNKSR3				DEDD2		KDM2B		CTXN1		DNAL1		NETO2		KIF24										PSTPIP1
CNN2				DEGS2		KDM3A		CUEDC2		DNASE1L1		NEURL1B		KIF27										PTCHD4
CNNM2				DENND1B		KDM4C		CUL3		DNASE2		NEURL4		KIF2A										PTCRA
CNNM4				DENND2C		KDM4D		CUL4A		DNLZ		NFATC2IP		KIF4A										PTGER4
CNO				DENND5B		KDM8		CUL4B		DNM1		NFATC3		KLC2										PTGFRN
CNOT1				DENND5B-AS1		KEAP1		CUL7		DNM1L		NFKBIZ		KLF16										PTGIS
CNOT10				DEPDC7		KHDC1		CUL9		DNM1P35		NFYC		KLHDC2										PTPRD
CNOT2				DES		KHDRBS1		CUTC		DNM2		NGLY1		KLHDC4										PTPRN2
CNOT3				DFFB		KHNYN		CUX1		DNMT3A		NHLRC3		KLHDC5										PTPRT
CNOT4				DFNA5		KHSRP		CWC15		DNMT3B		NHP2L1		KLHL11										PUM2
CNOT6				DFNB31		KIAA0182		CWC22		DNTTIP1		NIPA1		KLHL12										PUS3
CNOT6L				DGCR5		KIAA0226		CWC27		DOCK8		NISCH		KLHL15										PVR
CNOT7				DGKA		KIAA0368		CXADR		DOCK9		NKX3-2		KLHL7										PVT1
CNOT8				DGKE		KIAA0528		CXCL2		DOHH		NME2		KLHL7-AS1										PXN
CNP				DGKG		KIAA0586		CXCR4		DOK1		NME4		KPTN										RAB19
CNPPD1				DGKI		KIAA0664		CXXC1		DOLK		NMT1		KRCC1										RAB22A
CNPY2				DGKK		KIAA0753		CXXC5		DOLPP1		NOM1		KRT19										RAB44
CNPY3				DGKQ		KIAA0754		CXorf41		DONSON		NOP14		KRT8										RAB5A
CNST				DHH		KIAA0825		CXorf58		DOPEY1		NOP56		KXD1										RAB8B
CNTD1				DHRS4		KIAA0895		CYB561D2		DPF1		NOTUM		L2HGDH										RACGAP1
CNTLN				DHRS4-AS1		KIAA0895L		CYB5A		DPF2		NOXA1		L3MBTL1										RAD17
CNTNAP2				DHRS4L1		KIAA0907		CYB5B		DPH1		NPHP4		LACTB2										RAD18
COA1				DHRS7		KIAA1033		CYB5D1		DPH3		NPL		LAGE3										RAD9B
COA5				DHRSX		KIAA1161		CYB5D2		DPM1		NPR3		LAMP1										RAI14
COBRA1				DHX16		KIAA1324L		CYB5R3		DPM2		NPTN		LAMTOR1										RANGAP1
COCH				DHX29		KIAA1377		CYB5RL		DPP3		NR1H3		LANCL1										RAPH1
COG1				DHX36		KIAA1407		CYBASC3		DPP7		NR2C1		LANCL2										RASAL3
COG4				DHX37		KIAA1429		CYC1		DPP8		NR2C2		LARP1B										RASGEF1C
COG5				DIEXF		KIAA1468		CYCS		DPY19L1		NR3C1		LATS1										RASGRF2
COG8				DIO3		KIAA1524		CYFIP1		DPY19L2P2		NR4A1		LATS2										RBBP4
COIL				DIP2B		KIAA1586		CYHR1		DPY19L3		NR4A2		LCLAT1										RBBP6
COL12A1				DIP2C		KIAA1804		CYLD		DPY19L4		NR4A3		LCMT1										RBKS
COL14A1				DIRAS1		KIF11		CYP20A1		DPY30		NR6A1		LCMT2										RBM12
COL1A1				DIRAS2		KIF14		CYP2R1		DPYD		NRARP		LDLRAD3										RBM12B
COL4A1				DIRAS3		KIF16B		CYP2U1		DPYSL2		NRBP1		LDLRAP1										RBM12B-AS1
COL4A2				DIRC3		KIF20A		CYP39A1		DRAM1		NRBP2		LEF1-AS1										RBM25
COL4A3BP				DISP1		KIF20B		CYP46A1		DRAM2		NRF1		LEKR1										RBM39
COL6A4P1				DISP2		KIF21A		CYP4V2		DRG1		NS3BP		LEMD2										RBM4
COMMD10				DKFZP434L187		KIF23		CYP51A1		DRG2		NSD1		LEMD3										RBM46
COMMD2				DKFZp686K1684		KIF26B		CYSTM1		DSCC1		NSMCE1		LEPRE1										RBMS2
COMMD3				DKK2		KIF2C		CYTH2		DSCR3		NSMCE4A		LEPREL4										RC3H2
COMMD3-BMI1				DKK3		KIF5B		CYTH3		DSE		NSUN3		LGALS1										RCC1
COMMD4				DLEC1		KIF9		DAAM1		DSEL		NSUN6		LIG3										RECQL5
COMMD5				DLEU7		KIFAP3		DAD1		DSN1		NT5C3		LIMK2										REG4
COMT				DLG5		KIFC1		DAG1		DSP		NT5DC3		LIN52										REXO2
COMTD1				DLGAP1		KIFC2		DAGLB		DTNB		NTAN1		LIN9										RFWD3
COPE				DLK1		KIFC3		DAK		DTNBP1		NTRK1		LINC00441										RGS1
COPG2				DLK2		KIRREL		DALRD3		DTWD1		NUBP2		LINC00471										RGS13
COPS3				DLL1		KITLG		DAP3		DTWD2		NUDT1		LINC00568										RGS7BP
COPS5				DLL3		KLF1		DAPK2		DTX3L		NUDT15		LIPT1										RHBDD3
COPS6				DLL4		KLF10		DAPK3		DUS2L		NUDT21		LIPT2										RHBDF2
COPS7A				DLX3		KLF11		DARS		DUS4L		NUDT3		LIX1L										RIC3
COPS8				DLX4		KLF13		DARS2		DUSP10		NUDT8		LLGL1										RIC8B
COQ10A				DLX5		KLF4		DAZAP1		DUSP12		NUMBL		LMAN1										RIMS2
COQ10B				DLX6		KLHL18		DBF4		DUSP14		NUP107		LMAN2										RIOK3
COQ2				DMAP1		KLHL20		DBI		DUSP18		NUP214		LMBR1										RIPK3
COQ4				DMD		KLHL21		DBIL5P		DUSP2		NUP43		LMBR1L										RIPK4
COQ5				DMGDH		KLHL22		DBP		DUSP22		NUP54		LMBRD1										RIT1
COQ6				DMRT1		KLHL23		DBR1		DUSP23		NUP85		LMF2										RLTPR
COQ7				DMRT3		KLHL24		DCAF11		DUSP28		NUP98		LMNA										RNASE13
CORO1A				DMRTA1		KLHL32		DCAF12		DUSP3		NUPL1		LMO1										RNASEH2A
CORO1C				DMRTA2		KNTC1		DCAF13		DUSP7		NVL		LMTK2										RNF10
CORO2B				DMRTB1		KPNA1		DCAF15		DUT		NXPH3		LOC100128568										RNF168
CORO7				DMRTC2		KPNA3		DCAF17		DVL2		OCIAD1		LOC100129722										RNF175
CORO7-PAM16				DNAAF3		KPNA4		DCAF4		DVL3		ODF2		LOC100129917										RNF183
COTL1				DNAH10		KPNA6		DCAF5		DYM		ODF2L		LOC100130275										RNF223
COX10				DNAH11		KPNB1		DCAF6		DYNC1LI1		OFD1		LOC100130476										RNMT
COX10-AS1				DNAH7		KREMEN1		DCAF7		DYNLL1		OGDH		LOC100130691										RNU86
COX14				DNAH8		KRI1		DCAKD		DYNLL2		OGFOD1		LOC100130855										ROBO2
COX15				DNAH9		KRIT1		DCBLD1		DYNLT1		OGFOD2		LOC100130987										ROBO3
COX17				DNAI2		KRR1		DCDC1		DYNLT3		OPA1		LOC100131089										ROMO1
COX18				DNAJA2		KRTCAP2		DCK		DYRK1B		OPA3		LOC100133612										RPL10A
COX20				DNAJB14		L3MBTL2		DCLRE1B		DZANK1		OPN3		LOC100133957										RPL13
COX4I1				DNAJB3		LACC1		DCLRE1C		DZIP1L		ORC3		LOC100133991										RPL15
COX5A				DNAJB6		LAD1		DCP1A		E2F1		ORC6		LOC100144603										RPL18
COX5B				DNAJC15		LAMA3		DCP2		E2F2		ORMDL1		LOC100287015										RPL19P12
COX6A1				DNAJC17		LAMTOR2		DCPS		E2F5		OS9		LOC100287042										RPL23AP32
COX8A				DNAJC28		LAP3		DCTN2		E2F6		OSBPL11		LOC100287177										RPL23P8
CPB2-AS1				DNAJC30		LAPTM4A		DCTN5		E2F8		OSBPL1A		LOC100287482										RPL3
CPD				DNAL4		LARP7		DCTPP1		E4F1		OSBPL6		LOC100288846										RPL31
CPEB2				DNALI1		LAS1L		DCUN1D2		EAF2		OSBPL9		LOC100289092										RPL34
CPEB3				DNASE1L2		LBX2		DCUN1D4		EAPP		OSGEP		LOC100289361										RPL34-AS1
CPEB4				DND1		LBX2-AS1		DCUN1D5		EARS2		OSTC		LOC100498859										RPL35
CPLX2				DNM1P41		LCA5L		DCXR		EBAG9		OTUD1		LOC100499467										RPL37
CPNE1				DNM1P46		LCORL		DDB1		EBP		OXA1L		LOC100499484										RPL37A
CPNE2				DNM3		LDHA		DDB2		EBPL		OXNAD1		LOC100499484-C9ORF174										RPL5
CPNE4				DNPEP		LENG8		DDHD2		ECE1		P4HA2		LOC100505549										RPL7A
CPNE7				DOC2A		LENG9		DDI2		ECE2		P4HB		LOC100505676										RPL7L1
CPNE8				DOC2B		LETM1		DDIT3		ECH1		PABPC4		LOC100505761										RPLP0P2
CPOX				DOC2GP		LETM2		DDIT4		ECHDC1		PABPN1		LOC100506012										RPN2
CPPED1				DOCK1		LETMD1		DDOST		ECHDC2		PACSIN2		LOC100506054										RPP38
CPS1				DOCK10		LGALSL		DDRGK1		ECHS1		PACSIN3		LOC100506082										RPRM
CPSF1				DOCK11		LIG1		DDX1		ECI1		PAFAH1B2		LOC100506083										RPS10
CPSF2				DOCK2		LIMD1		DDX17		ECSIT		PAFAH2		LOC100506100										RPS10-NUDT3
CPSF3				DOCK3		LIMD1-AS1		DDX18		EDC4		PAIP2B		LOC100506343										RPS19
CPSF3L				DOCK6		LIMK1		DDX19A		EDEM2		PALB2		LOC100506368										RPS5
CPSF4				DOK2		LIMS1		DDX19B		EDEM3		PALLD		LOC100506469										RPS6
CPSF6				DOK5		LIN54		DDX20		EEA1		PAN2		LOC100506710										RPS6KA2-IT1
CPSF7				DOK6		LINC00167		DDX21		EEF1DP3		PAN3		LOC100507032										RPS7
CPT2				DOK7		LINC00235		DDX23		EEF2K		PAN3-AS1		LOC100507266										RPS7P5
CRADD				DPAGT1		LINC00271		DDX24		EEFSEC		PANK3		LOC100507297										RPS9
CRAT				DPCD		LINC00339		DDX26B		EEPD1		PANK4		LOC100507373										RPSA
CRB1				DPEP3		LINC00467		DDX27		EFCAB11		PAQR4		LOC100507495										RRAS
CRBN				DPF3		LINC00472		DDX28		EFCAB2		PARK7		LOC100507501										RRP36
CRCP				DPH2		LINC00476		DDX39A		EFCAB4B		PARL		LOC100508120										RSPO2
CREB1				DPH5		LINC00574		DDX41		EFCAB6		PASK		LOC100616530										RSPO3
CREB3				DPM3		LLGL2		DDX42		EFNA4		PAXIP1		LOC100859930										RTCA
CREB3L2				DPP10		LLPH		DDX46		EFTUD1		PC		LOC148413										RTN4RL1
CREB3L4				DPP4		LMNB1		DDX49		EGLN2		PCDH1		LOC148709										RUNDC3A
CREBL2				DPP6		LMNB2		DDX5		EGLN3		PCDH7		LOC150776										RUNX1
CREBRF				DPPA5		LMO4		DDX50		EGR1		PCDH9		LOC158572										RUNX3
CREBZF				DPY19L2		LNP1		DDX51		EHBP1		PCMT1		LOC254100										RXFP2
CREG1				DPY19L2P1		LNPEP		DDX52		EHBP1L1		PCNA		LOC254128										S100A14
CRELD1				DPY19L2P3		LNX2		DDX54		EHD4		PCNXL3		LOC255512										S100A16
CRELD2				DPY19L2P4		LOC100128164		DDX55		EHHADH		PDAP1		LOC283214										S100A2
CREM				DPYS		LOC100128822		DDX56		EHMT1		PDCD2L		LOC284023										S100A6
CRIM1				DPYSL3		LOC100129250		DDX58		EID1		PDCD4		LOC388906										S100B
CRIP2				DPYSL4		LOC100129726		DDX59		EID2		PDCD6IP		LOC389247										SAA3P
CRIPT				DRD1		LOC100129794		DDX6		EID2B		PDCL		LOC400657										SAA4
CRK				DRD4		LOC100129858		DEAF1		EIF1AX		PDDC1		LOC400891										SAMD3
CRKL				DRD5		LOC100129961		DECR1		EIF1B		PDE3B		LOC401052										SAMD7
CRLF3				DSC2		LOC100130557		DECR2		EIF2A		PDE4A		LOC439949										SAP30BP
CRLS1				DSC3		LOC100130776		DEDD		EIF2AK1		PDE4D		LOC440288										SARS
CRNDE				DSCAM		LOC100131564		DEF8		EIF2AK2		PDE6D		LOC440356										SAT1
CRTAP				DSCAML1		LOC100131655		DEGS1		EIF2AK3		PDE8A		LOC440700										SBSPON
CRTC1				DSCR6		LOC100131691		DEM1		EIF2B1		PDIA6		LOC440925										SCAF1
CRTC2				DSG2		LOC100132273		DENND3		EIF2B3		PDIK1L		LOC554206										SCAMP3
CRY1				DSTYK		LOC100134229		DENND4A		EIF2B4		PDK1		LOC643542										SCARA5
CRY2				DTD1		LOC100134368		DENND4B		EIF2B5		PDP2		LOC643770										SCARNA13
CRYM-AS1				DTNA		LOC100270746		DENND5A		EIF2C1		PDPK1		LOC644961										SCARNA16
CRYZL1				DTX1		LOC100288181		DENR		EIF2S3		PDS5B		LOC645212										SCARNA27
CS				DTX2		LOC100288198		DEPDC1		EIF3B		PDSS1		LOC645249										SCD
CSAD				DTX4		LOC100288748		DEPDC1B		EIF3D		PDSS2		LOC647323										SCGB1C1
CSDA				DUOX1		LOC100288842		DEPDC4		EIF3F		PDXK		LOC652276										SCGB3A1
CSE1L				DUOX2		LOC100288911		DEPDC5		EIF3J		PDXP		LOC728613										SCHIP1
CSGALNACT2				DUOXA1		LOC100289230		DEPTOR		EIF3K		PEA15		LOC729678										SCN2B
CSNK1A1				DUOXA2		LOC100289341		DERA		EIF4A1		PEG10		LOC730101										SCNN1G
CSNK1D				DUS1L		LOC100289509		DERL1		EIF4A3		PER3		LOC730227										SCO1
CSNK1E				DUS3L		LOC100289511		DERL2		EIF4B		PET100		LOC81691										SCRN2
CSNK1G1				DUSP11		LOC100289561		DERL3		EIF4E2		PET117		LOH12CR1										SCRT2
CSNK1G2				DUSP15		LOC100294362		DESI1		EIF4EBP1		PEX1		LOH12CR2										SDC4
CSNK1G3				DUSP16		LOC100302640		DESI2		EIF4EBP2		PEX2		LONRF1										SEC14L4
CSNK2A1				DUSP21		LOC100499489		DEXI		EIF4ENIF1		PEX3		LONRF3										SEC31B
CSNK2B				DUSP26		LOC100505648		DFFA		EIF4G1		PEX7		LPCAT3										SEH1L
CSPP1				DUSP4		LOC100505666		DFNB59		EIF6		PFKM		LPIN1										SEMA3A
CSRNP1				DUSP5P		LOC100505695		DGAT1		ELAC1		PFKP		LPIN3										SEMA4A
CSRNP2				DUSP8		LOC100505806		DGAT2		ELAC2		PFN2		LPP										SEMA4G
CSRP1				DUSP9		LOC100506190		DGCR14		ELF4		PFN3		LPP-AS2										SERPINA1
CSRP2				DUX2		LOC100506394		DGCR2		ELK4		PGAM5		LRBA										SERPINA5
CSTB				DUX4		LOC100506714		DGCR6		ELL3		PGAP2		LRFN3										SERPINF1
CSTF1				DUX4L2		LOC100506746		DGCR6L		ELMOD2		PGBD4		LRP10										SERPING1
CSTF2T				DUX4L3		LOC100506804		DGCR8		ELOF1		PGD		LRP6										SERTAD1
CSTF3				DUX4L4		LOC100506963		DGKH		ELOVL7		PHACTR4		LRP8										SETD8
CTAGE5				DUX4L5		LOC100507217		DGKZ		ELP2		PHC3		LRRC1										SEZ6
CTBP1				DUX4L6		LOC100507250		DGUOK		ELP4		PHF13		LRRC14										SF3A2
CTBP1-AS1				DUX4L7		LOC100507462		DHCR24		EMBP1		PHF14		LRRC16A										SFTPC
CTC1				DVL1		LOC100507557		DHCR7		EMC1		PHF7		LRRC20										SGCZ
CTCF				DYDC1		LOC100507634		DHDDS		EMC2		PHGDH		LRRC24										SGK2
CTDNEP1				DYDC2		LOC100630918		DHDH		EMC6		PHIP		LRRC26										SGK223
CTDP1				DYNC1H1		LOC100630923		DHFR		EMC7		PHKB		LRRC47										SGSM2
CTDSP1				DYNC1I1		LOC113230		DHFRL1		EMC8		PHLDA3		LRRC57										SGTA
CTDSP2				DYNC1I2		LOC143666		DHODH		EMC9		PHLDB2		LRRC58										SH3BP5L
CTDSPL				DYNC1LI2		LOC144486		DHPS		EMD		PHPT1		LRRC59										SHISA8
CTDSPL2				DYNLRB1		LOC145783		DHRS1		EME1		PHRF1		LRRC61										SIN3B
CTH				DYNLRB2		LOC147727		DHRS11		EME2		PHTF2		LRRCC1										SIRPA
CTNNAL1				DYRK2		LOC148189		DHRS12		EMG1		PHYH		LRRK1										SIRT3
CTNNB1				DYSF		LOC155060		DHRS13		EML2		PIAS3		LSM12										SIRT7
CTNNBIP1				DYX1C1-CCPG1		LOC202781		DHRS3		EML3		PIEZO1		LSM3										SKIV2L2
CTNS				DZIP1		LOC220729		DHRS7B		EML4		PIF1		LSM7										SKP1
CTPS1				EAF1		LOC220906		DHTKD1		EML5		PIGL		LSR										SKP2
CTSA				EBF1		LOC253039		DHX15		EML6		PIGN		LTBP4										SLA
CTSC				EBF3		LOC257396		DHX30		EMP2		PIGP		LTV1										SLAMF9
CTSF				EBF4		LOC282997		DHX33		ENAH		PIGX		LUC7L										SLC10A4
CTSL1				EBNA1BP2		LOC283922		DHX34		ENDOV		PIGZ		LUC7L2										SLC13A1
CTSL2				ECD		LOC284385		DHX35		ENHO		PIH1D1		LYPLA1										SLC14A1
CTSZ				ECEL1		LOC285540		DHX38		ENKUR		PIK3IP1		LYRM4										SLC17A4
CTTN				ECEL1P2		LOC285696		DHX40		ENO3		PIK3R1		LZIC										SLC1A5
CTU1				ECHDC3		LOC286190		DHX57		ENO4		PIKFYVE		LZTFL1										SLC1A7
CTU2				ECT2L		LOC338758		DHX8		ENOSF1		PIM2		MACROD2										SLC25A3
CTXN1				EDA		LOC344595		DHX9		ENOX2		PIM3		MADD										SLC25A40
CUEDC2				EDARADD		LOC344967		DIABLO		ENSA		PIN1		MAFA										SLC25A48
CUL3				EDC3		LOC374443		DIAPH1		ENTPD3-AS1		PIP4K2A		MAFF										SLC27A1
CUL4A				EDF1		LOC387723		DIAPH2		ENTPD4		PIP4K2B		MAGEF1										SLC35G6
CUL4B				EDIL3		LOC389791		DIAPH3		ENTPD5		PIR		MAGOHB										SLC36A2
CUL7				EDN3		LOC390940		DICER1		ENTPD6		PIR-FIGF		MAK										SLC39A12
CUL9				EDNRA		LOC399815		DICER1-AS1		ENTPD7		PITHD1		MAK16										SLC39A4
CUTA				EDNRB		LOC400027		DIDO1		EOGT		PITPNA-AS1		MAL2										SLC39A9
CUTC				EFCAB1		LOC400236		DIMT1		EP300		PITPNB		MAML3										SLC3A1
CUX1				EFCAB10		LOC400604		DIP2A		EP400		PITPNC1		MAMLD1										SLC45A2
CWC15				EFCAB4A		LOC400684		DIRC2		EP400NL		PITX1		MAN1C1										SLC46A2
CWC22				EFEMP1		LOC400752		DIS3		EPAS1		PKD2		MAN2A2										SLC4A7
CWC27				EFEMP2		LOC401093		DIS3L		EPB41		PKIA		MAN2C1										SLC52A1
CXADR				EFHA1		LOC440434		DIS3L2		EPB41L2		PKIB		MANEA										SLC5A5
CXCL2				EFHA2		LOC441242		DISC1		EPB41L4A-AS1		PKN2		MANEAL										SLC6A13
CXCR4				EFHC2		LOC644656		DIXDC1		EPB41L5		PKN3		MAP1LC3B										SLC6A18
CXXC1				EFHD1		LOC645431		DKC1		EPC2		PKP2		MAP2K1										SLC7A7
CXXC5				EFHD2		LOC645513		DKFZP434I0714		EPHA4		PKP3		MAP3K4										SLC7A8
CXorf41				EFNA2		LOC646719		DKFZP564C196		EPHB4		PKP4		MAP3K6										SLCO2A1
CXorf58				EFNA3		LOC646903		DKKL1		EPHX1		PLCG2		MAP4K1										SLMO2
CXorf69				EFNB1		LOC728558		DLAT		EPM2A		PLCXD2		MAPK3										SLMO2-ATP5E
CYB561D2				EFNB3		LOC728743		DLC1		EPOR		PLD3		MAPKAPK3										SLPI
CYB5A				EFR3A		LOC728752		DLD		EPRS		PLDN		MARC1										SMARCA5
CYB5B				EFR3B		LOC729852		DLEU2		EPS15		PLEKHA1		MARCH3										SMC6
CYB5D1				EFS		LOC730183		DLG2		EPS8		PLEKHA7		MARCH5										SMCR8
CYB5D2				EFTUD2		LOC80054		DLG3		EPT1		PLEKHA8		MARCH6										SMEK1
CYB5R3				EGFEM1P		LOC84989		DLG4		ERAL1		PLEKHA8P1		MARK1										SMEK2
CYB5RL				EGFL6		LOC93622		DLGAP4		ERAP1		PLEKHF1		MARK3										SMG7
CYBASC3				EGFL7		LONP1		DLGAP5		ERBB2		PLEKHF2		MARVELD2										SMPD3
CYC1				EGFLAM		LPCAT1		DLST		ERCC3		PLEKHG2		MAU2										SMS
CYCS				EGR2		LPGAT1		DLX1		ERCC4		PLEKHG3		MAZ										SNAP25
CYFIP1				EGR3		LPIN2		DLX2		ERCC5		PLEKHG4		MB21D1										SNAPC1
CYHR1				EGR4		LPXN		DMC1		ERCC6		PLEKHO1		MBD2										SNAPC5
CYLD				EHD2		LRAT		DMPK		ERCC6L		PLS1		MBD3										SNAR-G1
CYP1B1				EHD3		LRCH1		DMTF1		ERCC6L2		PLSCR1		MBLAC1										SNCB
CYP20A1				EI24		LRCH4		DMWD		ERGIC1		PMEL		MBLAC2										SNHG10
CYP2R1				EID3		LRIG1		DMXL1		ERGIC2		PMS1		MBNL3										SNHG3
CYP2U1				EIF1AY		LRIG3		DMXL2		ERGIC3		PMS2P3		MCAT										SNHG4
CYP39A1				EIF2C3		LRP4-AS1		DNA2		ERI1		PMVK		MCC										SNORA15
CYP46A1				EIF2C4		LRPPRC		DNAAF1		ERI2		PNISR		MCI										SNORA19
CYP4V2				EIF2D		LRRC28		DNAAF2		ERI3		PNO1		MCL1										SNORA28
CYP51A1				EIF3C		LRRC37A3		DNAH14		ERICH1		PNPT1		MCM10										SNORA29
CYR61				EIF3CL		LRRC40		DNAH3		ERMAP		PNRC1		MCM2										SNORA31
CYSTM1				EIF3G		LRRC41		DNAH6		ERMP1		POC1A		MCM3AP										SNORA41
CYTH2				EIF3H		LRRC42		DNAI1		ERO1L		POGZ		MCM5										SNORA53
CYTH3				EIF3I		LRRC45		DNAJA1		ESCO1		POLA2		MCM6										SNORA57
DAAM1				EIF4E1B		LRRC48		DNAJA3		ESCO2		POLE		MCM9										SNORA6
DAD1				EIF4E3		LRRC49		DNAJA4		ESD		POLG		MCMBP										SNORA62
DAG1				EIF4G3		LRRC56		DNAJB11		ESPL1		POLK		MCOLN1										SNORA65
DAGLB				EIF5A		LRRC8A		DNAJB12		ESR2		POLR1D		MCPH1										SNORA66
DAK				EIF5A2		LRRC8B		DNAJB2		ESRP1		POLR2H		MDFI										SNORA71A
DALRD3				ELANE		LRRFIP2		DNAJB5		ESRP2		POLR2I		MDFIC										SNORA71B
DAP3				ELAVL4		LRRIQ3		DNAJB9		ESRRA		POLR2M		MDM1										SNORA71C
DAPK2				ELFN2		LRWD1		DNAJC1		ESYT1		POLR3B		MDM2										SNORA71D
DAPK3				ELK1		LSM10		DNAJC10		ETFA		POLR3C		MDM4										SNORA74A
DARS				ELK2AP		LSM11		DNAJC11		ETFB		POLR3F		ME2										SNORD124
DARS2				ELK3		LSM14A		DNAJC13		ETFDH		POLR3GL		MEAF6										SNORD18C
DAXX				ELL2		LSM14B		DNAJC14		ETNK1		POLR3K		MECP2										SNORD19
DAZAP1				ELMO1		LSM4		DNAJC16		ETS2		PON2		MED10										SNORD19B
DBF4				ELMO2		LSM5		DNAJC19		ETV2		POP1		MED11										SNORD21
DBI				ELMO3		LSM6		DNAJC2		ETV3		POP4		MED12										SNORD24
DBIL5P				ELMOD1		LSMD1		DNAJC21		EVI5L		POP7		MED12L										SNORD36A
DBP				ELMOD3		LTBP1		DNAJC22		EXD3		POT1		MED13										SNORD36B
DBR1				ELOVL1		LTN1		DNAJC24		EXO1		POU2F1		MED18										SNORD36C
DCAF11				ELOVL2		LYN		DNAJC25		EXOC2		POU6F1		MED21										SNORD37
DCAF12				ELOVL2-AS1		LYPD6		DNAJC25-GNG10		EXOC6		PP7080		MED27										SNORD43
DCAF13				ELOVL3		LYRM1		DNAJC27		EXOG		PPAP2A		MED30										SNORD45B
DCAF15				ELOVL4		LYRM2		DNAJC27-AS1		EXOSC1		PPARGC1B		MED7										SNORD51
DCAF16				ELP3		LYST		DNAJC3		EXOSC10		PPCS		MED9										SNORD68
DCAF17				ELTD1		M6PR		DNAJC5		EXOSC5		PPIC		MEGF9										SNORD70
DCAF4				EMB		MACROD1		DNAJC6		EXOSC6		PPID		MEIS1										SNORD72
DCAF5				EMC10		MAD2L1		DNAJC7		EXPH5		PPIH		MEIS1-AS3										SNORD83A
DCAF6				EMID1		MAD2L2		DNAJC8		EXTL2		PPM1A		MEN1										SNORD83B
DCAF7				EMID2		MAEA		DNAJC9		EZH1		PPM1K		MEPCE										SNRPA1
DCAKD				EMILIN2		MAF1		DNAJC9-AS1		EZH2		PPM1L		METAP1										SNRPG
DCBLD1				EMILIN3		MAFG		DNAL1		F11R		PPOX		METAP1D										SNX14
DCBLD2				EML1		MAFG-AS1		DNASE1L1		FAAH		PPP1R12B		METTL16										SOBP
DCDC1				EMX1		MAFK		DNASE2		FADD		PPP1R12C		METTL21A										SOD1
DCK				EMX2		MAGI1		DNER		FADS1		PPP1R3E		MEX3A										SOGA3
DCLRE1A				EMX2OS		MAGI3		DNLZ		FADS3		PPP1R3F		MEX3B										SOHLH1
DCLRE1B				EN1		MALAT1		DNM1		FAHD1		PPP1R7		MFAP1										SOST
DCLRE1C				EN2		MALSU1		DNM1L		FAHD2A		PPP2R5C		MFAP3L										SOX7
DCP1A				ENDOD1		MAML1		DNM1P35		FAIM		PPP2R5E		MFGE8										SP3
DCP2				ENDOG		MAMSTR		DNM2		FAM100A		PQBP1		MFHAS1										SP8
DCPS				ENG		MAN1A2		DNMT1		FAM102A		PQLC2		MFN1										SPACA4
DCTN2				ENO2		MAN1B1		DNMT3A		FAM102B		PRCC		MFSD1										SPAG5
DCTN5				ENOX1		MAN2A1		DNMT3B		FAM104B		PRCD		MFSD10										SPAG5-AS1
DCTPP1				ENPEP		MAN2B2		DNTTIP1		FAM105A		PRCP		MGA										SPAG6
DCUN1D2				ENPP1		MANBA		DNTTIP2		FAM105B		PRDM11		MGAT4B										SPATA5
DCUN1D3				ENPP4		MANF		DOCK4		FAM110A		PRDM2		MGC16275										SPATC1
DCUN1D4				ENTPD2		MAP2K2		DOCK8		FAM111B		PRDX5		MGC23284										SPATS1
DCUN1D5				ENTPD3		MAP2K5		DOCK9		FAM114A1		PRELID2		MGC2752										SPDYC
DCXR				ENTPD8		MAP2K7		DOK1		FAM115A		PREP		MGRN1										SPHK2
DDB1				EOMES		MAP3K11		DOLK		FAM116A		PRICKLE1		MIAT										SPIC
DDB2				EPB41L1		MAP3K12		DOLPP1		FAM117B		PRIM1		MICAL3										SPINK2
DDHD2				EPB41L3		MAP3K13		DONSON		FAM120B		PRKAA1		MICALL1										SPINLW1
DDI2				EPB41L4A		MAP3K3		DOPEY1		FAM120C		PRKAG1		MIF4GD										SPINLW1-WFDC6
DDIT3				EPB41L4B		MAP3K5		DPF1		FAM122A		PRKAG2		MIIP										SPNS3
DDIT4				EPB49		MAP3K8		DPF2		FAM122B		PRKAG2-AS1		MIOS										SPP2
DDOST				EPCAM		MAP3K9		DPH1		FAM122C		PRKAR2A		MIPEP										SPRTN
DDR1				EPDR1		MAP4		DPH3		FAM125A		PRKAR2B		MIR1181										SRD5A3-AS1
DDRGK1				EPG5		MAP4K4		DPM1		FAM126B		PRKCD		MIR1281										SREBF1
DDX1				EPHA10		MAP7		DPM2		FAM127B		PRKCE		MIR1282										SRF
DDX11				EPHA2		MAPK1		DPP3		FAM127C		PRKCSH		MIR130B										SRG7
DDX11-AS1				EPHA5		MAPK1IP1L		DPP7		FAM129A		PRKDC		MIR1539										SRMS
DDX12P				EPHA6		MAPK6		DPP8		FAM131C		PRKRA		MIR1908										SRP72
DDX17				EPHA7		MAPK7		DPY19L1		FAM133B		PRMT3		MIR1915										SRRM1
DDX18				EPHA8		MAPK9		DPY19L3		FAM133DP		PROS1		MIR2276										SRSF1
DDX19A				EPHB1		MAPKAPK2		DPY19L4		FAM134A		PROSER1		MIR2277										SRSF6
DDX19B				EPHB2		MAPKAPK5		DPY30		FAM134C		PRPF3		MIR22HG										SS18
DDX20				EPHB3		MAPKAPK5-AS1		DPYD		FAM136A		PRPF39		MIR2861										SS18L2
DDX21				EPHB6		MAPKBP1		DPYSL2		FAM151B		PRPF40A		MIR301B										SSH2
DDX23				EPHX2		MAPRE2		DPYSL5		FAM154B		PRPS1		MIR3178										SSR1
DDX24				EPHX3		MARCH7		DRAM1		FAM160A1		PRPSAP2		MIR3188										SSTR5
DDX26B				EPHX4		MARCH8		DRAM2		FAM160A2		PRR12		MIR3197										SSTR5-AS1
DDX27				EPN2		MARCKS		DRD2		FAM160B1		PRR14		MIR320A										ST18
DDX28				EPO		MARK2		DRG1		FAM160B2		PRR16		MIR3613										ST3GAL3
DDX39A				EPPK1		MARS2		DRG2		FAM161A		PRR24		MIR3621										ST6GALNAC5
DDX39B				EPS15L1		MAST1		DROSHA		FAM161B		PRRC1		MIR3676										ST7-AS2
DDX3X				EPS8L1		MAST2		DSCC1		FAM165B		PRTFDC1		MIR3684										ST7L
DDX41				EPS8L2		MAST4		DSCR3		FAM168A		PSMA1		MIR3913-1										STAG3
DDX42				EPSTI1		MAT2A		DSE		FAM168B		PSMA5		MIR3913-2										STARD7
DDX46				ERAS		MATN3		DSEL		FAM171A2		PSMC4		MIR3944										STAU1
DDX49				ERBB3		MAX		DSN1		FAM172A		PSMD10		MIR3960										STC1
DDX5				ERBB4		MBD1		DSP		FAM173A		PSMD5		MIR4469										STEAP4
DDX50				ERC1		MBD4		DSTN		FAM175A		PSME2		MIR4479										STK38
DDX51				ERC2		MBNL1		DTNB		FAM176C		PSMG2		MIR4515										STK40
DDX52				ERCC2		MBOAT7		DTNBP1		FAM177A1		PTBP1		MIR4521										STRA6
DDX54				ERCC8		MBTD1		DTWD1		FAM184A		PTBP2		MIR4523										STX1A
DDX55				ERF		MBTPS1		DTWD2		FAM185A		PTCD2		MIR4674										STXBP3
DDX56				ERG		MCEE		DTX3L		FAM188B		PTCHD2		MIR4687										STXBP5L
DDX58				ERLIN2		MCFD2		DTYMK		FAM192A		PTDSS1		MIR4690										STYX
DDX59				ERN1		MCM4		DUS2L		FAM193B		PTGER3		MIR4707										SUCLG2
DDX6				ERN2		MCM7		DUS4L		FAM194A		PTGES2		MIR4733										SULT1E1
DEAF1				ERO1LB		MCU		DUSP12		FAM195A		PTGES3		MIR4734										SULT2B1
DECR1				ERP44		MDH1		DUSP14		FAM195B		PTMS		MIR4741										SURF1
DECR2				ERVK13-1		MDH1B		DUSP18		FAM199X		PTOV1		MIR4757										SURF2
DEDD				ERVMER34-1		MDK		DUSP2		FAM201A		PTOV1-AS1		MIR4781										SUV39H2
DEF8				ESPN		MECOM		DUSP22		FAM207A		PTPDC1		MIR4784										SV2B
DEGS1				ESPNL		MED14		DUSP23		FAM208B		PTPLA		MIR4795										SVOP
DEK				ESR1		MED25		DUSP3		FAM20B		PTPLB		MIR5001										SVOPL
DEM1				ESRRG		MED31		DUSP7		FAM210B		PTPN18		MIR574										SYDE1
DENND3				ESX1		MED4		DUT		FAM212B		PTPN2		MIR658										SYNCRIP
DENND4A				ESYT3		MEF2A		DVL3		FAM213A		PTPN23		MIR760										SYT10
DENND4B				ETHE1		MEF2D		DYM		FAM213B		PTPN3		MIR92B										SYT14
DENND5A				ETNK2		MEIS2		DYNC1LI1		FAM217B		PTPN4		MITD1										SYT2
DENR				ETV6		MEMO1		DYNLL1		FAM219A		PTPRU		MKI67IP										TAAR2
DEPDC1				ETV7		MESDC1		DYNLL2		FAM219B		PTRHD1		MKL1										TACR3
DEPDC1B				EVC		MESDC2		DYNLT1		FAM221A		PUM1		MKL2										TADA2A
DEPDC4				EVC2		MESP1		DYNLT3		FAM222A		PUS1		MKNK1										TAF12
DEPDC5				EVX1		METAP2		DYRK1B		FAM227A		PUS7L		MLEC										TAF15
DEPTOR				EVX2		METRN		DYRK3		FAM227B		PUSL1		MLH3										TAF1B
DERA				EXD1		METTL1		DZANK1		FAM228B		PVRL2		MLL4										TAF9
DERL1				EXD2		METTL13		DZIP1L		FAM24B		PWWP2A		MLLT1										TAOK3
DERL2				EXOC1		METTL17		DZIP3		FAM24B-CUZD1		PXDC1		MLLT6										TBCA
DERL3				EXOC3		METTL18		E2F1		FAM3C		PXDN		MLST8										TBL1XR1
DESI1				EXOC3L2		METTL21B		E2F2		FAM40A		PXMP2		MLXIP										TBPL2
DESI2				EXOC3L4		METTL3		E2F5		FAM40B		PYGL		MLXIPL										TBX3
DEXI				EXOC6B		METTL8		E2F6		FAM43A		PYGO1		MMAA										TBX6
DFFA				EXOC7		METTL9		E2F8		FAM46A		QPCTL		MMAB										TCEB2
DFNB59				EXOSC4		MEX3C		E4F1		FAM46B		QRICH1		MMACHC										TCIRG1
DGAT1				EXOSC7		MEX3D		EAF2		FAM46C		QTRT1		MMD										TCP11
DGAT2				EXT2		MFI2-AS1		EAPP		FAM47E		QTRTD1		MMP15										TCTEX1D4
DGCR14				EXTL3		MFN2		EARS2		FAM48A		R3HDM1		MOB1A										TDGF1
DGCR2				EYA2		MFSD8		EBAG9		FAM49B		RAB11B		MOCS3										TDO2
DGCR6				EYA4		MGAT1		EBP		FAM53B		RAB11B-AS1		MON1A										TDRG1
DGCR6L				F2R		MGAT5B		EBPL		FAM53C		RAB11FIP1		MON1B										TECR
DGCR8				F2RL3		MGC12916		ECE1		FAM54B		RAB12		MORC2										TECTA
DGKH				F3		MGEA5		ECE2		FAM58A		RAB1B		MORC4										TEKT2
DGKZ				F7		MGST3		ECH1		FAM59A		RAB20		MORN1										TENC1
DGUOK				F8		MIB1		ECHDC1		FAM60A		RAB2A		MOSPD2										TEX19
DHCR24				F8A1		MIB2		ECHDC2		FAM63A		RAB32		MOSPD3										TFRC
DHCR7				F8A2		MICAL2		ECHS1		FAM63B		RAB35		MPHOSPH6										TGM2
DHDDS				F8A3		MICALL2		ECI1		FAM64A		RAB3A		MPHOSPH8										THBS2
DHDH				FA2H		MICU1		ECI2		FAM73B		RAB3IL1		MPPE1										THOP1
DHFR				FABP5		MID1		EDC4		FAM76A		RAB40B		MPST										THTPA
DHFRL1				FADS2		MIDN		EDEM1		FAM81A		RAB4A		MPV17L2										TIMP2
DHODH				FADS6		MIF		EDEM2		FAM82A1		RAB5B		MPZL1										TJP3
DHPS				FAHD2B		MINK1		EDEM3		FAM82A2		RAB7A		MRAS										TK2
DHRS1				FAHD2CP		MINOS1		EEA1		FAM82B		RABGAP1L		MRP63										TLL1
DHRS11				FAIM2		MIPEPP3		EED		FAM83B		RABIF		MRPL12										TLR10
DHRS12				FAM103A1		MIR1253		EEF1B2		FAM83G		RAD51		MRPL19										TM9SF3
DHRS13				FAM108A1		MIR1292		EEF1D		FAM84A		RAD52		MRPL20										TMCO2
DHRS3				FAM108B1		MIR132		EEF1DP3		FAM84B		RAD54B		MRPL21										TMED2
DHRS4L2				FAM108C1		MIR1469		EEF1E1		FAM86DP		RAF1		MRPL27										TMED7
DHRS7B				FAM109A		MIR17		EEF1E1-MUTED		FAM86EP		RALBP1		MRPL28										TMED7-TICAM2
DHTKD1				FAM109B		MIR17HG		EEF1G		FAM86HP		RALGAPA2		MRPL30										TMEM116
DHX15				FAM110B		MIR18A		EEF2		FAM86JP		RALGDS		MRPL36										TMEM132D
DHX30				FAM110C		MIR19A		EEF2K		FAM89B		RALGPS2		MRPL39										TMEM138
DHX33				FAM114A2		MIR20A		EEFSEC		FAM8A1		RAN		MRPL4										TMEM150A
DHX34				FAM115C		MIR210		EEPD1		FAM96A		RANBP10		MRPL40										TMEM167A
DHX35				FAM116B		MIR210HG		EFCAB11		FAM98A		RANBP17		MRPL48										TMEM178A
DHX38				FAM117A		MIR212		EFCAB2		FAM98C		RAP1B		MRPL53										TMEM179B
DHX40				FAM118A		MIR3153		EFCAB4B		FAN1		RAP1GDS1		MRPL9										TMEM181
DHX57				FAM118B		MIR3190		EFCAB5		FANCA		RAP2A		MRPS16										TMEM187
DHX8				FAM123A		MIR3191		EFCAB6		FANCB		RAPGEF5		MRPS18A										TMEM190
DHX9				FAM123B		MIR3199-1		EFHC1		FANCC		RARG		MRPS2										TMEM207
DIABLO				FAM123C		MIR3199-2		EFNA1		FANCD2		RARS2		MRPS21										TMEM229A
DIAPH1				FAM124A		MIR3615		EFNA4		FANCE		RASAL2		MRPS23										TMEM33
DIAPH2				FAM125B		MIR3651		EFTUD1		FANCI		RASGEF1B		MRPS24										TMEM39B
DIAPH3				FAM126A		MIR3655		EGLN2		FANCL		RASGRP1		MRPS25										TMEM47
DICER1				FAM127A		MIR3656		EGLN3		FAR1		RASIP1		MRPS26										TMEM63B
DICER1-AS1				FAM131A		MIR3661		EGR1		FARP2		RASSF3		MRPS28										TMEM69
DIDO1				FAM131B		MIR3678		EHBP1		FARS2		RASSF7		MRPS30										TMEM82
DIMT1				FAM132A		MIR3917		EHBP1L1		FARSB		RAVER2		MRPS34										TMIE
DIP2A				FAM133A		MIR4322		EHD1		FAS		RB1CC1		MRPS35										TMPRSS11BNL
DIRC2				FAM134B		MIR4434		EHD4		FAS-AS1		RBBP7		MRPS5										TMPRSS7
DIS3				FAM135A		MIR4444-1		EHHADH		FASN		RBCK1		MRPS7										TMX1
DIS3L				FAM135B		MIR4453		EHMT1		FASTKD2		RBL2		MSH3										TNFRSF10B
DIS3L2				FAM13B		MIR449C		EID1		FBF1		RBM11		MSH6										TNFRSF13C
DISC1				FAM13C		MIR4519		EID2		FBL		RBM17		MSRA										TNFSF8
DIXDC1				FAM149A		MIR4522		EID2B		FBRSL1		RBM18		MSRB1										TNNC2
DKC1				FAM149B1		MIR4530		EIF1		FBXL12		RBM19		MST1P2										TOP3A
DKFZP434I0714				FAM150A		MIR4683		EIF1AD		FBXL13		RBM22		MST1R										TOR1AIP2
DKFZP564C196				FAM150B		MIR4767		EIF1AX		FBXL17		RBM27		MSTO2P										TPCN1
DKFZP686I15217				FAM153C		MIR4999		EIF1B		FBXL18		RBM33		MSX2										TPD52L2
DKK1				FAM155A		MIR5087		EIF2A		FBXL19		RBM34		MT1E										TPI1P3
DKKL1				FAM155B		MIR5090		EIF2AK1		FBXL19-AS1		RBM42		MTCH2										TPM4
DLAT				FAM156A		MIR638		EIF2AK2		FBXL20		RBM48		MTF1										TPPP3
DLC1				FAM159A		MIR659		EIF2AK3		FBXL3		RBMX		MTF2										TPX2
DLD				FAM159B		MIR718		EIF2AK4		FBXL6		RBMXL1		MTHFD1										TRA2A
DLEU1				FAM162A		MIR762		EIF2B1		FBXL8		RCAN3		MTHFD2										TRABD2B
DLEU2				FAM162B		MIR933		EIF2B2		FBXO11		RCAN3AS		MTHFSD										TREML1
DLG1				FAM163A		MIS12		EIF2B3		FBXO15		RCBTB2		MTIF2										TREML4
DLG1-AS1				FAM163B		MIS18A		EIF2B4		FBXO17		RCL1		MTIF3										TRIM36
DLG2				FAM167A		MITF		EIF2B5		FBXO18		RDH14		MTMR12										TRIM37
DLG3				FAM167B		MKI67		EIF2C1		FBXO21		RECQL		MTMR2										TRIM38
DLG4				FAM169A		MKLN1		EIF2C2		FBXO22		REL		MTMR4										TRIM41
DLGAP4				FAM170B		MKRN1		EIF2S1		FBXO24		RELL1		MTMR8										TRIM52
DLGAP5				FAM171A1		MKS1		EIF2S2		FBXO25		REPIN1		MTMR9LP										TRIM54
DLST				FAM171B		MLF1		EIF2S3		FBXO30		REV1		MTOR										TRIM71
DLX1				FAM174A		MLF1IP		EIF3A		FBXO31		REV3L		MTPAP										TRMT6
DLX2				FAM174B		MLH1		EIF3B		FBXO33		REXO1		MTR										TRPM5
DMC1				FAM175B		MLL		EIF3D		FBXO34		RFC4		MTSS1L										TSLP
DMPK				FAM176A		MLLT10		EIF3F		FBXO36		RFESD		MTX2										TSPAN10
DMRT2				FAM176B		MLLT4		EIF3J		FBXO38		RFK		MUC1										TSPAN18
DMTF1				FAM178B		MLLT4-AS1		EIF3K		FBXO4		RFWD2		MUM1										TSR1
DMWD				FAM181B		MLYCD		EIF3L		FBXO42		RFX1		MUTED										TSSK3
DMXL1				FAM183A		MMGT1		EIF3M		FBXO46		RFX3		MUTED-TXNDC5										TSTD1
DMXL2				FAM184B		MMS19		EIF4A1		FBXO48		RFX7		MUTYH										TSTD2
DNA2				FAM188A		MMS22L		EIF4A3		FBXO7		RFXAP		MVD										TUSC2
DNAAF1				FAM189A1		MNF1		EIF4B		FBXW2		RGS10		MVK										TUT1
DNAAF2				FAM189A2		MNS1		EIF4E		FBXW5		RGS2		MXI1										TXK
DNAH14				FAM189B		MNX1		EIF4E2		FBXW7		RGS3		MYCBP										TXNDC12
DNAH3				FAM18A		MOB4		EIF4EBP1		FBXW8		RHEB		MYEOV2										U2AF1L4
DNAH6				FAM18B1		MOCOS		EIF4EBP2		FBXW9		RHOA		MYH7B										UAP1
DNAI1				FAM18B2		MOCS2		EIF4ENIF1		FCHO1		RIBC2		MYL6B										UAP1L1
DNAJA1				FAM18B2-CDRT4		MON2		EIF4G1		FCHSD2		RIF1		MYO10										UBA2
DNAJA3				FAM190A		MORC3		EIF4H		FDFT1		RILP		MYO1D										UBA6
DNAJA4				FAM190B		MORN2		EIF5		FDPS		RIN1		MYO5C										UBAP2L
DNAJB1				FAM196A		MORN5		EIF5B		FDX1		RIOK2		MZF1										UBC
DNAJB11				FAM197Y2P		MOV10		EIF6		FDXACB1		RLF		MZT2A										UBE2C
DNAJB12				FAM197Y5		MPHOSPH10		ELAC1		FDXR		RMND1		MZT2B										UBE3B
DNAJB2				FAM198A		MPND		ELAC2		FEM1B		RNASEH2C		N4BP1										UBR3
DNAJB5				FAM19A2		MPP5		ELF2		FER		RND3		NAA16										UBR5
DNAJB9				FAM19A3		MRE11A		ELF4		FGD5-AS1		RNF115		NAA38										UCHL1
DNAJC1				FAM19A4		MRFAP1L1		ELK4		FGFR1		RNF126		NAA40										UCP1
DNAJC10				FAM19A5		MRPL13		ELL		FGFR1OP2		RNF13		NABP2										UGT2B4
DNAJC11				FAM200A		MRPL15		ELL3		FGFRL1		RNF130		NACC2										UHRF1
DNAJC13				FAM203A		MRPL16		ELMOD2		FGGY		RNF135		NADKD1										UNC50
DNAJC14				FAM204A		MRPL17		ELOF1		FHL2		RNF138P1		NAE1										UNC5A
DNAJC16				FAM20A		MRPL18		ELOVL6		FICD		RNF14		NAGA										UNC93A
DNAJC19				FAM211A		MRPL24		ELOVL7		FIGN		RNF157		NAGLU										UNC93B1
DNAJC2				FAM211B		MRPL32		ELP2		FIGNL1		RNF165		NANP										UNK
DNAJC21				FAM212A		MRPL33		ELP4		FIZ1		RNF187		NAPA										UPK1A-AS1
DNAJC22				FAM214A		MRPL37		EMBP1		FKBP10		RNF19B		NAPA-AS1										UPK2
DNAJC24				FAM214B		MRPL41		EMC1		FKBP14		RNF20		NAPB										UPK3A
DNAJC25				FAM217A		MRPL42		EMC6		FKBP15		RNF213		NAPG										USP22
DNAJC25-GNG10				FAM218A		MRPL45		EMC7		FKBP1B		RNF31		NARF										USP47
DNAJC27				FAM21A		MRPL45P2		EMC8		FKBP2		RNF34		NARFL										USP49
DNAJC27-AS1				FAM21C		MRPL46		EMC9		FKBP4		RNFT1		NARG2										UTP11L
DNAJC3				FAM220A		MRPL50		EMD		FKBP5		RNGTT		NARR										UTRN
DNAJC4				FAM221B		MRPL51		EME1		FKBP7		RNH1		NARS										VAMP5
DNAJC5				FAM222B		MRPS11		EME2		FLCN		RNPC3		NARS2										VAPB
DNAJC6				FAM224A		MRPS12		EMG1		FLII		RNPEP		NASP										VAT1L
DNAJC7				FAM224B		MRPS14		EML2		FLJ10038		RNPS1		NAT6										VAV3
DNAJC8				FAM225A		MRPS18C		EML3		FLJ13224		RNU6ATAC		NAT9										VAV3-AS1
DNAJC9				FAM225B		MRPS27		EML4		FLJ16341		ROM1		NBEAL1										VCAM1
DNAJC9-AS1				FAM228A		MRPS31		EML5		FLJ21408		RP2		NBN										VDAC2
DNAL1				FAM26F		MRPS31P3		EML6		FLJ27352		RPE		NBPF1										VENTXP7
DNASE1L1				FAM32A		MRPS33		EMP2		FLJ30679		RPGRIP1L		NCAPH2										VIT
DNASE2				FAM3A		MRPS36		ENAH		FLJ33065		RPL10		NCK1										VPS29
DNER				FAM3B		MRPS6		ENDOV		FLJ33630		RPL11		NDFIP2										VSIG1
DNLZ				FAM43B		MRRF		ENHO		FLJ35024		RPL22L1		NDFIP2-AS1										VSIG2
DNM1				FAM45A		MRTO4		ENKUR		FLJ37453		RPL27A		NDOR1										VTI1B
DNM1L				FAM45B		MSANTD3		ENO3		FLJ38576		RPLP1		NDRG3										VTRNA1-3
DNM1P35				FAM46D		MSH2		ENO4		FLJ39534		RPN1		NDUFA1										VWA5A
DNM2				FAM47A		MSI2		ENOSF1		FLJ40852		RPRD2		NDUFA10										VWC2L
DNMT1				FAM47B		MSL1		ENOX2		FLJ42289		RPS14		NDUFA3										VWC2L-IT1
DNMT3A				FAM47C		MSL2		ENSA		FLJ43663		RPS20		NDUFAB1										WDR1
DNMT3B				FAM47E-STBD1		MSL3		ENTPD3-AS1		FLJ44511		RPS23		NDUFAF4										WDR36
DNTTIP1				FAM48B1		MSX1		ENTPD4		FLJ46906		RPS3A		NDUFAF6										WDR43
DNTTIP2				FAM48B2		MT1F		ENTPD5		FLOT2		RPS6KA5		NDUFB10										WDR52-AS1
DOCK4				FAM50A		MTBP		ENTPD6		FLVCR1		RPS6KB1		NDUFB11										WDR53
DOCK5				FAM50B		MTERF		ENTPD7		FLVCR1-AS1		RPS6KB2		NDUFB9										WDR66
DOCK7				FAM53A		MTERFD1		ENY2		FLVCR2		RPS6KC1		NDUFC2										WDR73
DOCK8				FAM54A		MTFR1		EOGT		FLYWCH1		RPUSD3		NDUFC2-KCTD14										WDR77
DOCK9				FAM57A		MTG1		EP300		FLYWCH2		RQCD1		NDUFS6										WDR82
DOHH				FAM57B		MTHFD1L		EP400		FMNL2		RRAGC		NDUFS7										WEE1
DOK1				FAM59B		MTHFS		EP400NL		FMNL3		RRBP1		NDUFV1										WFDC10A
DOLK				FAM5B		MTL5		EPAS1		FMR1		RREB1		NDUFV3										WFDC8
DOLPP1				FAM65A		MTMR10		EPB41		FN3KRP		RRNAD1		NEDD4L										WFDC9
DOM3Z				FAM65B		MTMR6		EPB41L2		FNDC3A		RSBN1		NEK10										WHSC1
DONSON				FAM66A		MTO1		EPB41L4A-AS1		FNDC8		RSPH3		NEK3										WIBG
DOPEY1				FAM66B		MTRF1L		EPB41L5		FNIP1		RSPRY1		NEO1										WIF1
DOT1L				FAM66C		MTRR		EPC1		FNIP2		RSRC1		NES										WISP1
DPF1				FAM66D		MTUS1		EPC2		FNTA		RSU1		NEURL2										WISP2
DPF2				FAM66E		MUT		EPHA4		FNTB		RTEL1		NF1										WNT1
DPH1				FAM69A		MXD3		EPHB4		FOS		RTEL1-TNFRSF6B		NFATC4										WNT4
DPH3				FAM69B		MXD4		EPHX1		FOSB		RUFY1		NFE2L2										WTAPP1
DPM1				FAM69C		MYB		EPM2A		FOXA3		RUNDC3B		NFKB1										WWC3
DPM2				FAM70A		MYBBP1A		EPM2AIP1		FOXC1		RUSC1		NFKBIB										XIRP1
DPP3				FAM70B		MYBL2		EPOR		FOXC2		RUSC1-AS1		NFKBID										XKR7
DPP7				FAM71E1		MYC		EPRS		FOXD2		RUSC2		NFU1										XPA
DPP8				FAM71E2		MYCBP2		EPS15		FOXJ1		RUVBL2		NGRN										XPO5
DPP9				FAM72A		MYCL1		EPS8		FOXJ3		RWDD1		NHP2										XRCC4
DPY19L1				FAM72B		MYH10		EPT1		FOXK1		RWDD3		NIP7										YBX1
DPY19L2P2				FAM78A		MYH9		ERAL1		FOXM1		RYBP		NIPA2										YIPF3
DPY19L3				FAM78B		MYL12A		ERAP1		FOXN3		S100A11		NIPSNAP3A										YME1L1
DPY19L4				FAM83C		MYL12B		ERBB2		FOXN4		S1PR2		NIT2										YPEL3
DPY30				FAM83E		MYLK		ERCC1		FOXP4		SACM1L		NKAPP1										YRDC
DPYD				FAM83F		MYLK-AS1		ERCC3		FOXQ1		SAE1		NKX6-1										YTHDF1
DPYSL2				FAM83H		MYO1B		ERCC4		FOXRED1		SAMD15		NLE1										YTHDF3
DPYSL5				FAM86A		MYO1C		ERCC5		FOXRED2		SAMD4B		NME1										YWHAB
DR1				FAM86B1		MYO1E		ERCC6		FPGS		SAMHD1		NME1-NME2										YWHAE
DRAM1				FAM86B2		MYO9B		ERCC6L		FPGT		SAP130		NME3										YY1
DRAM2				FAM86C1		MYPOP		ERCC6L2		FPGT-TNNI3K		SAP18		NME6										ZAR1L
DRAP1				FAM86C2P		N4BP2		ERGIC1		FRAT1		SAPCD2		NMNAT1										ZBP1
DRD2				FAM86FP		N4BP3		ERGIC2		FRAT2		SAR1A		NMNAT3										ZBTB11
DRG1				FAM89A		N6AMT1		ERGIC3		FREM2		SARS2		NMRAL1										ZBTB47
DRG2				FAM91A2		N6AMT2		ERH		FRG1		SAV1		NMRK1										ZBTB49
DROSHA				FAM92A1		NAA15		ERI1		FRG1B		SAYSD1		NMU										ZBTB7A
DSCC1				FAM96B		NAA20		ERI2		FRMD5		SBK1		NNT										ZBTB7B
DSCR3				FAM98B		NAA25		ERI3		FRMD8		SBNO2		NOC4L										ZBTB7C
DSE				FAM9A		NAA30		ERICH1		FRS2		SCAF11		NOD1										ZBTB8OS
DSEL				FANCF		NAA60		ERLEC1		FSCN1		SCAF4		NOL11										ZC3H15
DSN1				FANK1		NAB1		ERLIN1		FSD1L		SCAF8		NOL12										ZCCHC12
DSP				FARP1		NAB2		ERMAP		FSIP1		SCAMP5		NOL3										ZCCHC6
DSTN				FARSA		NACC1		ERMP1		FSTL3		SCAND2		NOL8										ZCCHC8
DTL				FASTKD5		NADK		ERO1L		FTH1		SCARB1		NOP14-AS1										ZCCHC9
DTNB				FAT4		NAGK		ERP29		FTO		SCD5		NOP16										ZDHHC15
DTNBP1				FAXC		NAIF1		ESCO1		FTSJ1		SCFD2		NOP9										ZDHHC17
DTWD1				FBLIM1		NAPEPLD		ESCO2		FTSJ2		SCIN		NOTCH1										ZDHHC22
DTWD2				FBLL1		NAT14		ESD		FTSJD1		SCMH1		NOTCH2NL										ZDHHC5
DTX3L				FBLN2		NAV1		ESF1		FTSJD2		SCO2		NOXO1										ZFX
DTYMK				FBLN5		NBEAL2		ESPL1		FUCA2		SCOC		NPDC1										ZFX-AS1
DUS2L				FBLN7		NBR2		ESR2		FUNDC2		SCRIB		NPLOC4										ZFYVE28
DUS4L				FBN1		NCAPD2		ESRP1		FUS		SDC1		NPTXR										ZG16
DUSP1				FBP1		NCAPD3		ESRP2		FUT10		SDF2		NQO1										ZMPSTE24
DUSP10				FBXL14		NCAPG		ESRRA		FUT4		SDF2L1		NQO2										ZMYM1
DUSP12				FBXL15		NCEH1		ESYT1		FUT8		SDF4		NR1D1										ZMYND10
DUSP14				FBXL16		NCKAP5L		ETAA1		FXR2		SDHB		NR1D2										ZNF131
DUSP18				FBXL2		NCKIPSD		ETF1		FYN		SDR16C5		NR1H2										ZNF207
DUSP2				FBXL21		NCOA2		ETFA		FYTTD1		SDR39U1		NR2C2AP										ZNF212
DUSP22				FBXL4		NCOA6		ETFB		FZD1		SEC16A		NR2F6										ZNF251
DUSP23				FBXL7		NCOA7		ETFDH		FZD3		SEC22A		NRBF2										ZNF267
DUSP28				FBXO10		NCOR1		ETNK1		FZD4		SEC22C		NRD1										ZNF367
DUSP3				FBXO2		NDEL1		ETV2		FZD5		SEC23B		NREP										ZNF410
DUSP5				FBXO27		NDNL2		ETV3		FZD6		SEC23IP		NRSN2										ZNF483
DUSP6				FBXO28		NDUFA11		ETV4		FZD7		SEC24B		NSDHL										ZNF513
DUSP7				FBXO3		NDUFA13		EWSR1		FZD8		SEC24B-AS1		NSFL1C										ZNF526
DUT				FBXO32		NDUFA2		EXD3		FZR1		SEC24D		NSL1										ZNF622
DVL2				FBXO39		NDUFA4		EXO1		G2E3		SEC61A1		NSMCE2										ZNF699
DVL3				FBXO41		NDUFA4L2		EXOC2		G3BP2		SEC61A2		NSUN2										ZNF76
DYM				FBXO44		NDUFA5		EXOC5		G6PC3		SEC62		NSUN4										ZNF833P
DYNC1LI1				FBXO6		NDUFA6		EXOC6		G6PD		SELK		NSUN5										ZNF839
DYNLL1				FBXW11		NDUFA8		EXOC8		GAA		SELT		NT5DC1										ZNHIT6
DYNLL2				FBXW4		NDUFB3		EXOG		GAB1		SEMA4B		NT5M										ZSCAN16
DYNLT1				FBXW4P1		NDUFB6		EXOSC1		GABARAP		SEMA5A		NTN1
DYNLT3				FCF1		NDUFC1		EXOSC10		GABARAPL1		SENP2		NTPCR
[truncated: 23,275 more rows]

## Sheet: Arkusz2
A2LD1
A4GALT
AAAS
AADAT
AAED1
AARSD1
AASDH
AASS
ABAT
ABCA11P
ABCA2
ABCA5
ABCA7
ABCB10
ABCB6
ABCC10
ABCC5
ABCD2
ABCG4
ABHD10
ABHD13
ABHD15
ABI2
ABL1
ABL2
ABLIM1
ABLIM2
ABR
ABRACL
ACAD10
ACAD11
ACADL
ACAP2
ACAP3
ACE
ACLY
ACN9
ACOT2
ACOT4
ACOT7
ACP1
ACP2
ACPL2
ACSF2
ACSL1
ACSL3
ACSM3
ACSS1
ACSS2
ACTB
ACTR6
ACVR1C
ACVR2A
ACVR2B
ACVR2B-AS1
ACY1
ACYP2
ADAM10
ADAM11
ADAM15
ADAM17
ADAM22
ADAMTS4
ADAMTS7
ADAMTS9
ADAMTS9-AS2
ADAMTSL4
ADAMTSL5
ADAP2
ADARB1
ADAT2
ADCK3
ADCK5
ADCY6
ADD1
ADD3
ADGB
ADH5
ADI1
ADIPOR1
ADIPOR2
ADK
ADO
ADPGK
ADPGK-AS1
ADRA2B
ADRB1
ADRBK2
ADSL
AEBP1
AEBP2
AFAP1L1
AFF1
AFF3
AFG3L2
AFTPH
AGA
AGAP1
AGAP2
AGAP7
AGBL3
AGGF1
AGK
AGPAT4
AGR2
AGXT2L1
AHCYL2
AHI1
AHSA2
AIF1L
AIFM1
AIM2
AIMP1
AK2
AK4
AK5
AK7
AKAP1
AKAP11
AKAP12
AKAP13
AKD1
AKR1A1
AKR1C3
AKR1E2
AKR7A2
AKT1
ALDH16A1
ALDH1L1
ALDH1L1-AS2
ALDH1L2
ALDH3A1
ALDOA
ALG12
ALG2
ALG3
ALG8
ALG9
ALKBH1
ALKBH3
ALKBH4
ALKBH5
ALKBH7
ALMS1
ALS2
ALS2CR11
ALS2CR8
AMACR
AMDHD1
AMFR
AMIGO1
AMMECR1
ANAPC1
ANAPC15
ANAPC16
ANAPC4
ANGEL2
ANGPTL5
ANK3
ANKH
ANKHD1
ANKHD1-EIF4EBP3
ANKIB1
ANKLE2
ANKRD10
ANKRD13B
ANKRD13D
ANKRD16
ANKRD18A
ANKRD26
ANKRD27
ANKRD32
ANKRD34A
ANKRD37
ANKRD39
ANKRD44
ANKRD5
ANKRD6
ANKRD63
ANKRD9
ANKS1B
ANO1
ANO6
ANTXR1
AP1AR
AP1B1
AP2A2
AP2S1
AP3B1
AP3D1
AP3M1
AP3M2
AP4E1
AP4M1
AP4S1
AP5B1
APBA1
APBA3
APC
APEX1
APEX2
APH1B
APLP1
APOA1BP
APOBEC3B
APOF
APOL2
APOL6
APPL1
APTX
AQP5
AQR
ARAF
ARAP2
ARFGAP3
ARFGEF2
ARFIP1
ARHGAP10
ARHGAP20
ARHGAP22
ARHGAP23
ARHGAP24
ARHGAP26
ARHGAP33
ARHGAP44
ARHGAP9
ARHGEF26
ARHGEF26-AS1
ARHGEF3
ARHGEF40
ARHGEF7
ARHGEF9
ARIH2
ARL13B
ARL14
ARL15
ARL2
ARL2-SNX15
ARL3
ARL6
ARL6IP6
ARL8A
ARMC2
ARMC4
ARMC6
ARMC8
ARMCX1
ARNTL
ARNTL2
ARPC1B
ARPC2
ARRB2
ARRDC1
ARRDC4
ARSB
ARSG
ARSI
ARSK
ARV1
ARVCF
ASB13
ASB7
ASB8
ASB9
ASCC1
ASCL2
ASH1L
ASH1L-AS1
ASH2L
ASIC1
ASPHD1
ASPHD2
ASPSCR1
ASS1
ASTE1
ASUN
ATF2
ATF6
ATG3
ATG4A
ATG4C
ATG5
ATHL1
ATL2
ATMIN
ATN1
ATP11A
ATP11B
ATP13A2
ATP1A3
ATP1B3
ATP2A3
ATP2C1
ATP5A1
ATP5B
ATP5G1
ATP5G2
ATP5G3
ATP5J2
ATP5J2-PTCD1
ATP5O
ATP5SL
ATP6AP2
ATP6V0A2
ATP6V0CP3
ATP6V1C1
ATP6V1E1
ATP6V1F
ATP6V1G1
ATP8B2
ATP9A
ATPAF2
ATPBD4
ATPBD4-AS1
ATR
ATRNL1
ATXN7
ATXN7L3B
AUH
AXDND1
B3GALNT2
B3GALT6
B3GALTL
B3GAT2
B3GNT2
B3GNT4
B3GNT7
B3GNT9
B4GALNT1
B4GALNT2
B4GALT7
B9D1
BABAM1
BACE1
BACH2
BAHD1
BAI2
BAI3
BAIAP3
BAMBI
BANP
BAP1
BARX2
BATF3
BAZ1A
BAZ1B
BBC3
BBIP1
BBS12
BBS4
BBS7
BBX
BCAR1
BCAS1
BCAS2
BCAS3
BCDIN3D-AS1
BCKDHA
BCKDK
BCL2L13
BCL7A
BCL7B
BCL7C
BCMO1
BCOR
BCR
BDNF
BEAN1
BECN1
BEND3
BET1
BFSP1
BICC1
BICD2
BIN1
BIVM
BLM
BLOC1S2
BLOC1S3
BMP2
BMP3
BMP8A
BMP8B
BMPR1A
BMPR1B
BMS1P4
BNIP1
BOC
BOD1L1
BPNT1
BPTF
BRAP
BRCA1
BRCA2
BRD3
BRD7
BRF1
BRI3BP
BRK1
BRMS1L
BRP44L
BRPF1
BRSK2
BRWD1
BRWD1-AS1
BRWD1-IT2
BSG
BSX
BTBD3
BTBD7
BTBD8
BTN3A3
BTRC
BUD31
C10orf131
C10orf25
C10orf47
C10orf67
C10orf88
C10orf91
C11orf1
C11orf2
C11orf24
C11orf30
C11orf31
C11orf35
C11orf57
C11orf74
C11orf75
C11orf82
C11orf84
C11orf9
C11orf95
C12orf26
C12orf32
C12orf60
C12orf66
C13orf33
C14orf101
C14orf39
C14orf80
C15orf23
C15orf27
C15orf39
C15orf40
C15orf41
C15orf44
C16orf46
C16orf48
C16orf52
C16orf55
C16orf62
C16orf80
C16orf86
C16orf88
C16orf92
C17orf100
C17orf110
C17orf39
C17orf56
C17orf58
C17orf61
C17orf61-PLSCR3
C17orf67
C17orf89
C17orf96
C19orf12
C19orf21
C19orf25
C19orf29-AS1
C19orf40
C19orf47
C19orf55
C19orf66
C19orf77
C1GALT1
C1orf105
C1orf131
C1orf144
C1orf151-NBL1
C1orf182
C1orf212
C1orf216
C1orf229
C1orf31
C1orf65
C1orf86
C1orf88
C1QL1
C1QTNF6
C20orf112
C20orf141
C20orf196
C20orf26
C21orf56
C21orf59
C21orf67
C22orf13
C22orf23
C22orf25
C22orf26
C22orf32
C22orf39
C22orf40
C22orf46
C2CD4A
C2orf15
C2orf28
C2orf42
C2orf43
C2orf44
C2orf49
C2orf55
C2orf56
C2orf69
C2orf73
C2orf74
C2orf88
C3orf14
C3orf19
C3orf25
C3orf26
C3orf33
C3orf52
C3orf58
C3orf67
C3orf70
C3orf71
C3orf80
C4BPB
C4orf21
C4orf22
C4orf27
C4orf29
C4orf37
C4orf46
C4orf52
C5orf45
C6orf147
C6orf165
C6orf170
C6orf211
C6orf225
C7orf23
C7orf41
C7orf50
C7orf57
C7orf59
C7orf60
C8orf33
C8orf40
C8orf44
C8orf44-SGK3
C8orf46
C8orf73
C8orf82
C9orf106
C9orf139
C9orf156
C9orf163
C9orf171
C9orf3
C9orf37
C9orf64
C9orf66
C9orf85
C9orf89
C9orf91
C9orf96
CA2
CA5BP1
CAB39L
CABIN1
CABLES1
CABP1
CACNA1S
CACNA2D1
CACNB2
CACNG6
CADM1
CADM4
CADPS2
CALCR
CALD1
CALM1
CAMK2G
CAMK2N2
CAMK4
CAMKK2
CAMLG
CAMSAP2
CAMSAP3
CAPN1
CAPRIN2
CAPS2
CAPZB
CARD10
CARD14
CARD16
CARS2
CASC2
CASK
CASKIN2
CASP4
CASP8
CASP8AP2
CASP9
CATSPERD
CBLN3
CBR4
CBX2
CBX3P2
CBX5
CBX6
CBX7
CBX8
CBY1
CCBL2
CCDC104
CCDC112
CCDC122
CCDC130
CCDC132
CCDC138
CCDC14
CCDC142
CCDC148
CCDC149
CCDC151
CCDC169
CCDC169-SOHLH2
CCDC171
CCDC172
CCDC23
CCDC28A
CCDC38
CCDC39
CCDC41
CCDC42
CCDC43
CCDC58
CCDC59
CCDC66
CCDC7
CCDC71L
CCDC75
CCDC77
CCDC85A
CCDC88C
CCDC92
CCDC96
CCDC97
CCL24
CCM2
CCNA1
CCNB1IP1
CCNDBP1
CCNE1
CCNF
CCNI2
CCNJ
CCNO
CCNT1
CCNT2
CCNYL1
CCPG1
CCSAP
CCT3
CCT6B
CCT6P1
CD14
CD160
CD164
CD276
CD2BP2
CD38
CD68
CD83
CD9
CD99L2
CDADC1
CDC14A
CDC14B
CDC20
CDC20B
CDC23
CDC25C
CDC34
CDC40
CDC42BPB
CDC42BPG
CDC42SE2
CDC45
CDCA3
CDH4
CDK19
CDK2
CDK2AP1
CDK4
CDK5R1
CDK5R2
CDK5RAP2
CDK7
CDK8
CDKAL1
CDKL2
CDON
CDR2
CDS1
CDS2
CDYL
CDYL2
CEBPA
CEBPD
CEBPZ
CELF2
CELSR3
CENPA
CENPE
CENPF
CENPH
CENPI
CENPO
CENPW
CEP112
CEP152
CEP19
CEP290
CEP350
CEP57L1
CEP70
CEP85
CEP85L
CEP89
CEP97
CEPT1
CERCAM
CERKL
CERS6
CES4A
CETN3
CETN4P
CFD
CFDP1
CFH
CFI
CFL2
CFP
CGB7
CHAMP1
CHCHD3
CHCHD6
CHD1L
CHD3
CHD4
CHD6
CHFR
CHKA
CHML
CHMP1A
CHN1
CHRD
CHRNA9
CHST12
CHST14
CHTF18
CINP
CIR1
CISD2
CISD3
CIZ1
CKAP4
CKAP5
CKS2
CLASP2
CLCN2
CLCN7
CLDN1
CLDN10-AS1
CLDN14
CLDN4
CLDN6
CLEC9A
CLIC3
CLIC4
CLIC6
CLIP1
CLIP2
CLMN
CLN5
CLN6
CLP1
CLPX
CLSTN1
CLTB
CLTCL1
CLUAP1
CLYBL
CMAHP
CMIP
CMTM4
CMTM6
CMTM7
CMTM8
CNEP1R1
CNNM3
CNOT10
CNOT3
CNOT4
CNOT6L
CNP
CNPY2
CNPY4
CNTN1
COBLL1
COG2
COG6
COG7
COIL
COL1A2
COL27A1
COL2A1
COL4A1
COL4A2
COL4A3
COL4A3BP
COL4A4
COL6A2
COL9A3
COMMD1
COMMD2
COPA
COPB2
COPG1
COPZ1
COQ10B
COQ3
COQ4
COQ6
CORO7
CORO7-PAM16
COX10
COX10-AS1
COX16
COX17
COX6A1
COX6B1
COX7A2
CPAMD8
CPED1
CPM
CPNE2
CPNE8
CPOX
CPSF1
CPSF6
CPT1A
CPVL
CRADD
CRB1
CRBN
CRCP
CREB5
CREBL2
CREBRF
CRELD2
CREM
CRIP2
CRK
CRLF1
CRLF3
CROT
CRYBG3
CRYL1
CRYZ
CRYZL1
CS
CSAD
CSDC2
CSMD3
CSNK1G1
CSNK1G2
CSNK1G3
CSNK2A2
CSPG5
CSRNP1
CSRNP3
CST1
CST2
CSTF2
CTBP1
CTDSP2
CTDSPL
CTDSPL2
CTF1
CTH
CTIF
CTSD
CTSE
CTSH
CTSS
CTU1
CUL2
CUL3
CUL5
CUX1
CWC25
CWC27
CWF19L2
CXCL2
CXCL3
CXorf26
CXorf40B
CYB5B
CYB5D1
CYB5D2
CYB5R1
CYB5R3
CYB5R4
CYB5RL
CYBRD1
CYCS
CYFIP1
CYGB
CYHR1
CYP26A1
CYP2U1
CYP39A1
CYP3A5
CYP4V2
CYS1
CYTH1
DAB2IP
DACT2
DAD1
DAP3
DARS
DAZAP2
DBF4B
DBNDD1
DBR1
DBT
DCAF10
DCAF11
DCAF17
DCAKD
DCBLD1
DCDC1
DCK
DCLK1
DCLK2
DCP1A
DCTN1
DCTN5
DCUN1D1
DCUN1D2
DCUN1D4
DDAH1
DDIT4
DDN
DDOST
DDX1
DDX10
DDX18
DDX28
DDX46
DDX56
DEDD
DEM1
DENND1B
DENND4A
DENND5B
DENND5B-AS1
DERL3
DESI1
DESI2
DFNA5
DFNB59
DGCR2
DGCR5
DGCR8
DGKE
DGKH
DGKQ
DHCR24
DHCR7
DHDDS
DHFRL1
DHRS11
DHRS3
DHRS7B
DHX30
DHX34
DHX36
DHX38
DHX40
DHX57
DIAPH3
DICER1
DIMT1
DIO2
DIO2-AS1
DIP2B
DIRAS1
DIRAS3
DIS3L
DISP1
DLAT
DLEU2
DLG5
DLL1
DMC1
DMPK
DMXL1
DMXL2
DNAH12
DNAH2
DNAH3
DNAH6
DNAH7
DNAJA2
DNAJA3
DNAJB12
DNAJB2
DNAJB5
DNAJB9
DNAJC1
DNAJC13
DNAJC15
DNAJC16
DNAJC19
DNAJC24
DNAJC25
DNAJC25-GNG10
DNAJC3
DNAJC5B
DNAL1
DNM1
DNM2
DNM3
DNMT3A
DNMT3B
DNPEP
DOCK1
DOCK10
DOCK3
DOCK8
DOCK9
DONSON
DOPEY1
DPF1
DPF3
DPH3
DPP4
DPY19L1
DPY19L2P3
DPY19L3
DPY30
DPYSL2
DPYSL3
DRAM2
DSCC1
DSE
DTNA
DTWD2
DTX4
DUOX1
DUOXA1
DUS1L
DUS2L
DUS3L
DUSP11
DUSP12
DUSP14
DUSP16
DUSP18
DUSP19
DUSP22
DUSP27
DUSP7
DUSP8
DUT
DVL1
DVL3
DYNC1I1
DYNC1I2
DYNC2H1
DYNLRB2
DYRK1B
DYRK2
DYX1C1-CCPG1
DZANK1
E2F5
E2F6
E2F8
EAF2
EBAG9
EBF4
EBPL
ECE1
ECE2
ECEL1P2
EDC3
EDC4
EDEM3
EDNRB
EEA1
EEF2K
EEFSEC
EFCAB6
EFCAB7
EFEMP2
EFHD1
EFHD2
EFNB3
EFTUD1
EGF
EGFEM1P
EGLN2
EGLN3
EGR4
EHBP1
EHBP1L1
EHD3
EHD4
EHMT1
EI24
EID1
EIF1B
EIF2A
EIF2AK3
EIF2B1
EIF2B4
EIF2B5
EIF2C3
EIF2S3
EIF3B
EIF3D
EIF3H
EIF3I
EIF4EBP1
EIF4EBP2
EIF4ENIF1
EIF4G1
EIF5A
EIF5A2
ELANE
ELK1
ELK4
ELMOD2
ELMOD3
ELOF1
ELOVL1
ELP4
EMB
EMBP1
EMC1
EMC4
EMC7
EML3
EML6
ENDOG
ENDOV
ENGASE
ENKUR
ENOX1
ENSA
ENTPD4
EOGT
EP400
EP400NL
EPAS1
EPB41
EPB41L2
EPB41L4A
EPB41L4A-AS1
EPC2
EPHA4
EPHB4
EPHX3
EPS15
EPT1
ERAP1
ERAP2
ERBB2
ERBB3
ERBB4
ERC1
ERC2
ERCC6L2
ERCC8
ERF
ERGIC2
ERMAP
ERN1
ERO1L
ERO1LB
ERP44
ESPL1
ESPN
ESRP1
ESRP2
ESRRA
ESRRG
ETFDH
ETNK1
ETV2
ETV3
ETV6
EVC
EXD3
EXO1
EXOC6
EXOSC5
EXOSC6
EXOSC7
EXTL2
EYA4
F2R
FA2H
FABP5P3
FABP6
FADD
FADS3
FAIM
FAM103A1
FAM104B
FAM108B1
FAM111B
FAM114A2
FAM115A
FAM116A
FAM122A
FAM125A
FAM126B
FAM127C
FAM131A
FAM135A
FAM13A
FAM13C
FAM151B
FAM154B
FAM155A
FAM156A
FAM160A2
FAM161A
FAM161B
FAM162A
FAM168B
FAM171A1
FAM171A2
FAM174A
FAM174B
FAM175B
FAM176A
FAM176C
FAM188A
FAM188B
FAM192A
FAM196A
FAM19A2
FAM201A
FAM207A
FAM208B
FAM20A
FAM217B
FAM218A
FAM221A
FAM222B
FAM227A
FAM24B
FAM24B-CUZD1
FAM26D
FAM26E
FAM46A
FAM48A
FAM49B
FAM53A
FAM53B
FAM54A
FAM59B
FAM60A
FAM69B
FAM76A
FAM82A2
FAM83B
FAM83G
FAM8A1
FAM98A
FAM98B
FAN1
FANCF
FAP
FARP1
FARP2
FARSB
FASN
FASTKD1
FASTKD2
FBN1
FBXL14
FBXL15
FBXL17
FBXL18
FBXL19
FBXL19-AS1
FBXL3
FBXL8
FBXO16
FBXO18
FBXO21
FBXO24
FBXO30
FBXO36
FBXO42
FBXO6
FBXO7
FBXW11
FBXW2
FBXW4
FBXW7
FCF1
FCGRT
FDPS
FDX1
FDXACB1
FERMT1
FEZ2
FEZF1
FEZF1-AS1
FGB
FGD5-AS1
FGF1
FGFBP3
FGFR1
FGFR1OP2
FGFR3
FGFR4
FGFRL1
FGR
FHIT
FHL1
FIG4
FIGN
FIS1
FKBP11
FKBP14
FKBP15
FKBP1B
FKBP5
FKBP8
FKBP9
FKTN
FLAD1
FLCN
FLJ11235
FLJ13224
FLJ16341
FLJ21408
FLJ22184
FLJ27352
FLJ27354
FLJ30403
FLJ33065
FLJ33630
FLJ35024
FLJ37453
FLJ38109
FLJ38576
FLJ39534
FLJ39653
FLJ40852
FLJ42289
FLJ46906
FLNC
FLT3LG
FLVCR1
FLVCR1-AS1
FLYWCH1
FMNL2
FMNL3
FMO3
FN3KRP
FNBP1L
FNDC4
FNDC5
FNTA
FOPNL
FOXA3
FOXD2
FOXF2
FOXH1
FOXM1
FOXN3
FOXO4
FOXP1
FOXP2
FOXRED1
FPGS
FPGT
FPGT-TNNI3K
FRK
FSBP
FSCN1
FSTL1
FSTL3
FSTL5
FTO
FTSJ2
FTSJD1
FTX
FUBP3
FUT10
FXR2
FYB
FYTTD1
FZD1
FZD7
FZD8
G2E3
G6PD
GAA
GABARAPL1
GABARAPL2
GABARAPL3
GABPB2
GABRB1
GAL3ST4
GALK2
GALNT12
GALNT3
GALNT5
GALNT7
GALR2
GALT
GAN
GANC
GAR1
GAS2L1
GAS5
GAS6
GAS8
GATA2
GATAD1
GATC
GATSL3
GBA
GBAP1
GBP3
GBP4
GCA
GCC2
GCDH
GCFC1-AS1
GCKR
GCLM
GCNT1
GCOM1
GDF7
GDF9
GDPD1
GEMIN2
GEMIN5
GEMIN8
GET4
GFI1
GFOD2
GFPT1
GGH
GGT1
GGT5
GGT7
GGTA1P
GHDC
GIMD1
GIN1
GINS3
GINS4
GIPC1
GJA1
GJA3
GJB2
GJD3
GKAP1
GLCCI1
GLG1
GLI4
GLIPR1L2
GLMN
GLRA3
GLRB
GLRX2
GLRX3
GLS2
GLT25D1
GLT8D1
GLTPD2
GLUD1P3
GLUL
GMCL1
GMEB1
GMEB2
GMPR2
GMPS
GNA13
GNAI1
GNAO1
GNAZ
GNB1
GNB2
GNB4
GNE
GNG12
GNG12-AS1
GNL3L
GNPAT
GOLGA1
GOLGA7
GOLGB1
GOLIM4
GOLPH3L
GOLT1B
GORASP2
GOSR1
GOSR2
GPAM
GPATCH4
GPBP1
GPC1
GPC5
GPCPD1
GPD2
GPER
GPM6A
GPM6B
GPR1
GPR113
GPR124
GPR125
GPR126
GPR155
GPR161
GPR162
GPR19
GPR63
GPR87
GPR98
GPRC5C
GPRIN1
GPS1
GPSM2
GRB10
GRB14
GRB2
GRHL2
GRINA
GRK4
GRK6
GRPEL2
GRWD1
GSTM3
GTF2E1
GTF2F1
GTF2H3
GTF2I
GTF2IRD1
GTF2IRD1P1
GTF3A
GTF3C2
GTPBP1
GTPBP10
GTPBP8
GUCY1A3
GUCY1B3
GUCY2D
GXYLT1
GXYLT2
GYG1
GYPC
GYS1
H1FX
H1FX-AS1
H2AFX
HAAO
HABP4
HACE1
HAND1
HAPLN3
HARS
HARS2
HAT1
HAUS1
HBP1
HBS1L
HBXIP
HBZ
HDAC2
HDAC7
HDGFRP2
HDGFRP3
HDHD1
HDLBP
HEATR1
HEATR3
HEATR5B
HEBP1
HECTD1
HECW2
HELQ
HELZ
HERPUD1
HES6
HEXA
HEXA-AS1
HEXB
HEXIM2
HEY1
HEY2
HFM1
HHEX
HHIP
HHIP-AS1
HHLA2
HIGD2B
HILPDA
HINFP
HIP1R
HIPK2
HIST1H2AA
HIST1H2BA
HIST1H2BE
HIST2H2AA3
HIST2H2AA4
HIST4H4
HK1
HLTF
HLTF-AS1
HMBOX1
HMBS
HMCN1
HMGB1
HMGN1
HMGN2
HMGN3
HMHA1
HMOX2
HN1L
HNMT
HNRNPA1L2
HNRPLL
HOMER1
HOMER2
HOMER3
HOMEZ
HOTTIP
HOXA13
HOXB-AS3
HOXC8
HOXD1
HOXD-AS1
HPGD
HRASLS
HRK
HRSP12
HS6ST3
HSBP1
HSD11B2
HSD17B11
HSD17B12
HSD17B4
HSF2
HSF4
HSP90AA1
HSPA13
HSPA5
HSPB6
HTR7P1
HTRA1
HTT
HTT-AS1
HYDIN
IBTK
ID2
IDH1
IDH1-AS1
IDI1
IDNK
IDUA
IER5L
IFI44
IFITM10
IFNAR1
IFNGR2
IFRD1
IFT122
IFT172
IFT74
IGDCC4
IGF1R
IGF2
IGFBP3
IGFBPL1
IGSF9B
IK
IKBKG
IKZF2
IL12A
IL12RB2
IL15RA
IL17D
IL18
IL20RA
IL20RB
IL4I1
IL4R
IL7R
IL8
ILVBL
IMMP1L
IMPA1
IMPA2
INADL
ING1
ING3
ING4
INHBB
INIP
INO80
INO80B
INO80B-WBP1
INPP5A
INPP5K
INSM2
INSR
INTS1
INTS10
INTS2
INTS3
INTS9
INTU
INVS
IQCB1
IQCE
IQCK
IQGAP1
IQUB
IRAK1
IRAK1BP1
IRAK4
IREB2
IRF2
IRF2BP1
IRF7
IRF9
IRGQ
IRX1
ISCA1
ISG15
ISG20L2
ISM1
ISYNA1
ITFG1
ITFG2
ITFG3
ITGA9
ITGB3
ITGB3BP
ITGB4
ITGB7
ITM2B
ITPK1
ITPKA
ITPKB
ITPR2
ITSN1
ITSN2
JAK1
JAK3
JAKMIP1
JDP2
JHDM1D
JMJD7
JMJD7-PLA2G4B
JMJD8
JMY
JOSD1
JPH1
JTB
JUND
KAL1
KARS
KAT2B
KAT5
KAT6A
KAT6B
KAT7
KATNA1
KAZN
KBTBD4
KBTBD7
KCNAB2
KCNC3
KCNC4
KCND2
KCNE1
KCNH1
KCNH3
KCNK15
KCNK2
KCNMB4
KCNQ3
KCTD11
KCTD13
KCTD16
KCTD7
KDELC1
KDM1B
KDM2B
KDM4A
KDM4C
KDM8
KEAP1
KHDC1
KHDRBS1
KHNYN
KHSRP
KIAA0101
KIAA0141
KIAA0182
KIAA0226
KIAA0284
KIAA0317
KIAA0368
KIAA0528
KIAA0564
KIAA0664
KIAA0753
KIAA0825
KIAA0895
KIAA0895L
KIAA0930
KIAA1161
KIAA1199
KIAA1217
KIAA1324L
KIAA1377
KIAA1407
KIAA1429
KIAA1468
KIAA1522
KIAA1549
KIAA1586
KIAA1804
KIAA2013
KIAA2018
KIF16B
KIF21A
KIF26B
KIF3A
KIF6
KIF7
KIF9
KIFAP3
KIFC2
KIRREL
KITLG
KLF11
KLF12
KLF13
KLF15
KLF7
KLHL18
KLHL2
KLHL20
KLHL21
KLHL22
KLHL23
KLHL24
KLHL25
KLHL32
KLKB1
KMO
KPNA1
KPNA3
KPNA6
KRBA1
KRBOX1
KREMEN1
KRIT1
KRTAP21-3
KRTAP4-7
KRTCAP2
L3MBTL2
LACC1
LACE1
LACTB
LAMA3
LAMTOR2
LAP3
LAPTM4A
LAPTM4B
LARP6
LARP7
LARS
LAS1L
LAT2
LCA5
LCA5L
LENG9
LETM1
LETM2
LETMD1
LGALSL
LGR4
LGR6
LHFP
LHPP
LHX4
LHX6
LIFR
LIG1
LIG4
LIMCH1
LIMD1
LIMD1-AS1
LIMK1
LIMS1
LIMS2
LIN54
LIN7A
LINC00092
LINC00111
LINC00235
LINC00271
LINC00309
LINC00319
LINC00327
LINC00339
LINC00346
LINC00460
LINC00461
LINC00467
LINC00476
LINC00493
LINC00499
LINC00525
LINC00526
LINC00574
LINC00607
LINS
LIPA
LITAF
LLGL2
LLPH
LMNB1
LMNB2
LMO7
LMTK3
LNX2
LOC100128076
LOC100128164
LOC100128292
LOC100128511
LOC100128531
LOC100128750
LOC100128822
LOC100129250
LOC100129269
LOC100129794
LOC100129931
LOC100129961
LOC100130557
LOC100130581
LOC100130705
LOC100130776
LOC100131655
LOC100132111
LOC100132273
LOC100132707
LOC100133315
LOC100133669
LOC100134229
LOC100134368
LOC100188947
LOC100270746
LOC100272217
LOC100272228
LOC100287765
LOC100288181
LOC100288198
LOC100288524
LOC100288842
LOC100289341
LOC100289473
LOC100289511
LOC100294362
LOC100302640
LOC100499227
LOC100499489
LOC100505648
[truncated: 2,563 more rows]
