# Supplementary material for: PARP1 Co-Regulates EP300–BRG1-Dependent Transcription of Genes Involved in Breast Cancer Cell Proliferation and DNA Repair
Source: Cancers (Basel). 2019 Oct 11;11(10):1539. doi: 10.3390/cancers11101539 (PMC6826995; doi:10.3390/cancers11101539)
Supplement: Supplementary file 1 [file cancers-11-01539-s001.zip › cancers-586282-supplementary - publish/Table S3.xlsx]

## Sheet: analysis
Table S3. Full list of gene enrichment analysis for PARP1/BRG1/H3K27ac/E2F/CpG-positive promoters. Gene ontology tested in AmiGO2 (binomial test with FDR correction) showed a long list of intracellular processes controlled by genes characterized by the presence of CpG islands, E2F binding motifs, and high nucleosome acetylation at promoters, which are simultaneously enriched in PARP1 and BRG1.
Analysis Type:	PANTHER Overrepresentation Test (Released 20190711)
Annotation Version and Release Date:	GO Ontology database Released 2019-07-03
Analyzed List:	PARP1/BRG1/H3K27ac (Homo sapiens)
Reference List:	Homo sapiens (all genes in database)
Test Type:	BINOMIAL
Correction:	FDR
GO biological process complete	Homo sapiens - REFLIST (20996)	PARP1/BRG1/H3K27ac (2472)	PARP1/BRG1/H3K27ac (expected)	PARP1/BRG1/H3K27ac (over/under)	PARP1/BRG1/H3K27ac (fold Enrichment)	PARP1/BRG1/H3K27ac (raw P-value)	PARP1/BRG1/H3K27ac (FDR)
telomeric loop disassembly (GO:0090657)	11	7	1.3	+	5.4	0.000393	0.0205
Golgi to endosome transport (GO:0006895)	18	11	2.12	+	5.19	1.39e-05	0.00106
synaptic vesicle transport along microtubule (GO:0099517)	16	9	1.88	+	4.78	0.000152	0.00906
synaptic vesicle cytoskeletal transport (GO:0099514)	16	9	1.88	+	4.78	0.000152	0.00903
anterograde synaptic vesicle transport (GO:0048490)	16	9	1.88	+	4.78	0.000152	0.00899
DNA strand elongation involved in DNA replication (GO:0006271)	17	8	2	+	4	0.00109	0.0468
synaptic vesicle transport (GO:0048489)	36	16	4.24	+	3.77	9.65e-06	0.00076
nuclear-transcribed mRNA poly(A) tail shortening (GO:0000289)	23	10	2.71	+	3.69	0.000508	0.0256
Rac protein signal transduction (GO:0016601)	21	9	2.47	+	3.64	0.00105	0.0454
melanosome organization (GO:0032438)	24	10	2.83	+	3.54	0.0007	0.0331
pigment granule organization (GO:0048753)	25	10	2.94	+	3.4	0.000949	0.0422
regulation of mitochondrial gene expression (GO:0062125)	28	11	3.3	+	3.34	0.000626	0.0303
synaptic vesicle localization (GO:0097479)	42	16	4.94	+	3.24	5.94e-05	0.00394
termination of RNA polymerase II transcription (GO:0006369)	34	12	4	+	3	0.00091	0.041
protein heterotetramerization (GO:0051290)	34	12	4	+	3	0.00091	0.0409
tRNA methylation (GO:0030488)	39	13	4.59	+	2.83	0.000951	0.0421
negative regulation of DNA recombination (GO:0045910)	45	15	5.3	+	2.83	0.000403	0.021
DNA-dependent DNA replication maintenance of fidelity (GO:0045005)	40	13	4.71	+	2.76	0.00119	0.0499
nuclear DNA replication (GO:0033260)	44	14	5.18	+	2.7	0.000959	0.0424
cell cycle DNA replication (GO:0044786)	45	14	5.3	+	2.64	0.00118	0.0497
tRNA modification (GO:0006400)	87	27	10.24	+	2.64	9.23e-06	0.000731
regulation of protein acetylation (GO:1901983)	71	22	8.36	+	2.63	6.05e-05	0.00399
intracellular protein transmembrane transport (GO:0065002)	49	15	5.77	+	2.6	0.000943	0.0422
telomere maintenance (GO:0000723)	98	30	11.54	+	2.6	3.96e-06	0.000335
protein K48-linked ubiquitination (GO:0070936)	53	16	6.24	+	2.56	0.000752	0.0351
telomere organization (GO:0032200)	101	30	11.89	+	2.52	7.01e-06	0.000575
regulation of DNA-dependent DNA replication (GO:0090329)	55	16	6.48	+	2.47	0.0011	0.0467
protein transmembrane transport (GO:0071806)	59	17	6.95	+	2.45	0.000866	0.0395
regulation of peptidyl-lysine acetylation (GO:2000756)	59	17	6.95	+	2.45	0.000866	0.0394
nuclear-transcribed mRNA catabolic process, deadenylation-dependent decay (GO:0000288)	59	17	6.95	+	2.45	0.000866	0.0393
DNA-templated transcription, termination (GO:0006353)	73	21	8.59	+	2.44	0.000236	0.013
protein localization to chromosome (GO:0034502)	63	18	7.42	+	2.43	0.000683	0.0325
DNA damage response, signal transduction by p53 class mediator (GO:0030330)	81	23	9.54	+	2.41	0.000148	0.00884
purine nucleoside bisphosphate biosynthetic process (GO:0034033)	60	17	7.06	+	2.41	0.00104	0.0452
ribonucleoside bisphosphate biosynthetic process (GO:0034030)	60	17	7.06	+	2.41	0.00104	0.0451
nucleoside bisphosphate biosynthetic process (GO:0033866)	60	17	7.06	+	2.41	0.00104	0.045
signal transduction in response to DNA damage (GO:0042770)	105	29	12.36	+	2.35	3.6e-05	0.00256
recombinational repair (GO:0000725)	98	27	11.54	+	2.34	6.81e-05	0.00444
tRNA processing (GO:0008033)	131	36	15.42	+	2.33	4.99e-06	0.000415
ciliary basal body-plasma membrane docking (GO:0097711)	95	26	11.18	+	2.32	0.000102	0.00638
DNA-dependent DNA replication (GO:0006261)	119	32	14.01	+	2.28	2.44e-05	0.00178
double-strand break repair via homologous recombination (GO:0000724)	97	26	11.42	+	2.28	0.00014	0.00846
DNA duplex unwinding (GO:0032508)	109	29	12.83	+	2.26	6.83e-05	0.00444
DNA replication (GO:0006260)	211	55	24.84	+	2.21	1.03e-07	1.17e-05
protein sumoylation (GO:0016925)	90	23	10.6	+	2.17	0.000623	0.0303
tRNA metabolic process (GO:0006399)	188	48	22.13	+	2.17	1.13e-06	0.000103
DNA geometric change (GO:0032392)	118	30	13.89	+	2.16	0.000113	0.00707
mitotic DNA damage checkpoint (GO:0044773)	97	24	11.42	+	2.1	0.000747	0.0349
establishment of vesicle localization (GO:0051650)	175	43	20.6	+	2.09	9.86e-06	0.000773
regulation of DNA recombination (GO:0000018)	102	25	12.01	+	2.08	0.00067	0.032
regulation of cyclin-dependent protein serine/threonine kinase activity (GO:0000079)	99	24	11.66	+	2.06	0.000979	0.043
coenzyme biosynthetic process (GO:0009108)	137	33	16.13	+	2.05	0.000142	0.00855
peptidyl-serine phosphorylation (GO:0018105)	175	42	20.6	+	2.04	2.12e-05	0.00157
signal transduction by p53 class mediator (GO:0072331)	121	29	14.25	+	2.04	0.000375	0.0198
DNA damage checkpoint (GO:0000077)	134	32	15.78	+	2.03	0.000206	0.0116
RNA modification (GO:0009451)	164	39	19.31	+	2.02	4.93e-05	0.00337
vesicle localization (GO:0051648)	186	44	21.9	+	2.01	1.92e-05	0.00144
mitotic DNA integrity checkpoint (GO:0044774)	106	25	12.48	+	2	0.00113	0.0479
DNA integrity checkpoint (GO:0031570)	146	34	17.19	+	1.98	0.00021	0.0117
mitotic cell cycle checkpoint (GO:0007093)	159	37	18.72	+	1.98	0.000116	0.00715
cell cycle checkpoint (GO:0000075)	198	45	23.31	+	1.93	3.94e-05	0.00279
peptidyl-serine modification (GO:0018209)	199	45	23.43	+	1.92	4.42e-05	0.00307
protein polyubiquitination (GO:0000209)	298	67	35.09	+	1.91	8.74e-07	8.09e-05
negative regulation of chromosome organization (GO:2001251)	139	31	16.37	+	1.89	0.000775	0.0361
mitochondrial gene expression (GO:0140053)	139	31	16.37	+	1.89	0.000775	0.0359
regulation of translation (GO:0006417)	355	79	41.8	+	1.89	1.44e-07	1.6e-05
ribonucleoprotein complex assembly (GO:0022618)	230	51	27.08	+	1.88	2.36e-05	0.00173
negative regulation of cellular amide metabolic process (GO:0034249)	149	33	17.54	+	1.88	0.000602	0.0296
regulation of macroautophagy (GO:0016241)	172	38	20.25	+	1.88	0.000257	0.014
DNA repair (GO:0006281)	512	113	60.28	+	1.87	5.04e-10	9.11e-08
regulation of cellular amide metabolic process (GO:0034248)	406	89	47.8	+	1.86	4.6e-08	5.85e-06
protein autophosphorylation (GO:0046777)	192	42	22.61	+	1.86	0.000156	0.00917
stress-activated protein kinase signaling cascade (GO:0031098)	142	31	16.72	+	1.85	0.00108	0.0463
cell cycle arrest (GO:0007050)	147	32	17.31	+	1.85	0.000949	0.0423
positive regulation of DNA metabolic process (GO:0051054)	194	42	22.84	+	1.84	0.000192	0.011
double-strand break repair (GO:0006302)	181	39	21.31	+	1.83	0.000348	0.0185
ribonucleoprotein complex subunit organization (GO:0071826)	244	52	28.73	+	1.81	5.37e-05	0.00362
regulation of signal transduction by p53 class mediator (GO:1901796)	183	39	21.55	+	1.81	0.000428	0.022
organelle localization by membrane tethering (GO:0140056)	169	36	19.9	+	1.81	0.000698	0.0331
cellular response to DNA damage stimulus (GO:0006974)	778	165	91.6	+	1.8	1.11e-12	2.51e-10
cellular respiration (GO:0045333)	166	35	19.54	+	1.79	0.000974	0.0429
regulation of organelle assembly (GO:1902115)	195	41	22.96	+	1.79	0.000403	0.021
mRNA processing (GO:0006397)	473	99	55.69	+	1.78	7.13e-08	8.4e-06
proteasomal protein catabolic process (GO:0010498)	350	73	41.21	+	1.77	3.99e-06	0.000336
mitotic cell cycle (GO:0000278)	687	143	80.89	+	1.77	1.29e-10	2.5e-08
protein folding (GO:0006457)	226	47	26.61	+	1.77	0.000204	0.0115
regulation of protein ubiquitination (GO:0031396)	202	42	23.78	+	1.77	0.00043	0.0221
membrane docking (GO:0022406)	178	37	20.96	+	1.77	0.000912	0.0409
mitotic cell cycle process (GO:1903047)	600	124	70.64	+	1.76	3.33e-09	5.58e-07
ncRNA processing (GO:0034470)	383	79	45.09	+	1.75	2.44e-06	0.00021
proteasome-mediated ubiquitin-dependent protein catabolic process (GO:0043161)	325	67	38.26	+	1.75	1.39e-05	0.00107
posttranscriptional regulation of gene expression (GO:0010608)	526	108	61.93	+	1.74	4.7e-08	5.94e-06
RNA splicing, via transesterification reactions (GO:0000375)	298	61	35.09	+	1.74	4e-05	0.00281
ncRNA metabolic process (GO:0034660)	469	96	55.22	+	1.74	2.95e-07	3.01e-05
establishment of protein localization to organelle (GO:0072594)	440	90	51.8	+	1.74	7.06e-07	6.6e-05
negative regulation of cell cycle (GO:0045786)	579	118	68.17	+	1.73	1.67e-08	2.38e-06
DNA recombination (GO:0006310)	221	45	26.02	+	1.73	0.000424	0.0219
DNA metabolic process (GO:0006259)	745	151	87.71	+	1.72	2.36e-10	4.42e-08
RNA processing (GO:0006396)	866	175	101.96	+	1.72	1.05e-11	2.25e-09
regulation of response to DNA damage stimulus (GO:2001020)	218	44	25.67	+	1.71	0.00058	0.0287
negative regulation of mitotic cell cycle phase transition (GO:1901991)	219	44	25.78	+	1.71	0.000635	0.0307
RNA biosynthetic process (GO:0032774)	662	133	77.94	+	1.71	4.76e-09	7.65e-07
protein modification by small protein conjugation (GO:0032446)	782	157	92.07	+	1.71	1.98e-10	3.75e-08
cell cycle (GO:0007049)	1323	265	155.77	+	1.7	8.2e-17	2.56e-14
mRNA splicing, via spliceosome (GO:0000398)	295	59	34.73	+	1.7	9.73e-05	0.00614
RNA splicing, via transesterification reactions with bulged adenosine as nucleophile (GO:0000377)	295	59	34.73	+	1.7	9.73e-05	0.00612
RNA splicing (GO:0008380)	395	79	46.51	+	1.7	7.2e-06	0.000582
ribonucleoprotein complex biogenesis (GO:0022613)	456	91	53.69	+	1.69	1.65e-06	0.000146
energy derivation by oxidation of organic compounds (GO:0015980)	236	47	27.79	+	1.69	0.000511	0.0256
endosomal transport (GO:0016197)	226	45	26.61	+	1.69	0.000664	0.0318
establishment of organelle localization (GO:0051656)	362	72	42.62	+	1.69	2.13e-05	0.00158
mitotic cell cycle phase transition (GO:0044772)	272	54	32.02	+	1.69	0.000222	0.0123
transcription, DNA-templated (GO:0006351)	650	129	76.53	+	1.69	1.61e-08	2.31e-06
nucleic acid-templated transcription (GO:0097659)	651	129	76.65	+	1.68	1.76e-08	2.45e-06
cofactor biosynthetic process (GO:0051188)	212	42	24.96	+	1.68	0.00108	0.0463
protein ubiquitination (GO:0016567)	687	136	80.89	+	1.68	7.6e-09	1.19e-06
regulation of mitotic cell cycle phase transition (GO:1901990)	415	82	48.86	+	1.68	7.49e-06	0.000602
organelle localization (GO:0051640)	578	114	68.05	+	1.68	1.49e-07	1.63e-05
negative regulation of mitotic cell cycle (GO:0045930)	310	61	36.5	+	1.67	0.000115	0.00716
nucleobase-containing compound biosynthetic process (GO:0034654)	1098	216	129.27	+	1.67	4.2e-13	1.01e-10
ubiquitin-dependent protein catabolic process (GO:0006511)	524	103	61.69	+	1.67	6.8e-07	6.4e-05
regulation of protein modification by small protein conjugation or removal (GO:1903320)	229	45	26.96	+	1.67	0.000861	0.0395
peptidyl-lysine modification (GO:0018205)	336	66	39.56	+	1.67	6.53e-05	0.00429
mitochondrion organization (GO:0007005)	443	87	52.16	+	1.67	5.03e-06	0.000417
negative regulation of cell cycle process (GO:0010948)	331	65	38.97	+	1.67	7.44e-05	0.00477
modification-dependent protein catabolic process (GO:0019941)	530	104	62.4	+	1.67	6.49e-07	6.15e-05
modification-dependent macromolecule catabolic process (GO:0043632)	541	106	63.7	+	1.66	5.43e-07	5.3e-05
regulation of mitotic cell cycle (GO:0007346)	630	123	74.17	+	1.66	8.19e-08	9.44e-06
cell cycle process (GO:0022402)	979	191	115.26	+	1.66	2.06e-11	4.32e-09
heterocycle biosynthetic process (GO:0018130)	1169	228	137.63	+	1.66	2.04e-13	5.24e-11
regulation of cell cycle (GO:0051726)	1190	232	140.11	+	1.66	1.28e-13	3.39e-11
peptidyl-amino acid modification (GO:0018193)	898	175	105.73	+	1.66	1.63e-10	3.12e-08
protein targeting (GO:0006605)	365	71	42.97	+	1.65	4.75e-05	0.00325
cilium organization (GO:0044782)	361	70	42.5	+	1.65	5.87e-05	0.0039
DNA conformation change (GO:0071103)	294	57	34.61	+	1.65	0.000271	0.0146
regulation of chromosome organization (GO:0033044)	351	68	41.33	+	1.65	7.61e-05	0.00486
mRNA metabolic process (GO:0016071)	688	133	81	+	1.64	4.22e-08	5.42e-06
cellular response to oxidative stress (GO:0034599)	238	46	28.02	+	1.64	0.00105	0.0454
aromatic compound biosynthetic process (GO:0019438)	1177	227	138.58	+	1.64	6.79e-13	1.59e-10
cell cycle phase transition (GO:0044770)	280	54	32.97	+	1.64	0.000434	0.0222
proteolysis involved in cellular protein catabolic process (GO:0051603)	586	113	68.99	+	1.64	4.91e-07	4.82e-05
nucleic acid metabolic process (GO:0090304)	2277	439	268.09	+	1.64	8.33e-25	1.33e-21
protein localization to organelle (GO:0033365)	748	144	88.07	+	1.64	1.49e-08	2.17e-06
cell division (GO:0051301)	495	95	58.28	+	1.63	4.7e-06	0.000394
small GTPase mediated signal transduction (GO:0007264)	318	61	37.44	+	1.63	0.000222	0.0123
cellular macromolecule biosynthetic process (GO:0034645)	1716	328	202.04	+	1.62	7.6e-18	2.95e-15
RNA metabolic process (GO:0016070)	1677	320	197.44	+	1.62	2.59e-17	9.37e-15
regulation of DNA metabolic process (GO:0051052)	352	67	41.44	+	1.62	0.00014	0.00844
cilium assembly (GO:0060271)	342	65	40.27	+	1.61	0.000181	0.0105
cellular protein catabolic process (GO:0044257)	616	117	72.53	+	1.61	6.38e-07	6.08e-05
plasma membrane bounded cell projection assembly (GO:0120031)	433	82	50.98	+	1.61	3.19e-05	0.00231
organic cyclic compound biosynthetic process (GO:1901362)	1315	248	154.82	+	1.6	5.17e-13	1.23e-10
macromolecule biosynthetic process (GO:0009059)	1768	333	208.16	+	1.6	3.16e-17	1.09e-14
translation (GO:0006412)	390	73	45.92	+	1.59	0.000118	0.00729
regulation of cell cycle phase transition (GO:1901987)	450	84	52.98	+	1.59	4.17e-05	0.00292
vesicle organization (GO:0016050)	300	56	35.32	+	1.59	0.000729	0.0342
nucleobase-containing compound metabolic process (GO:0006139)	2788	519	328.25	+	1.58	2.78e-26	5.53e-23
cell projection assembly (GO:0030031)	447	83	52.63	+	1.58	5.49e-05	0.00369
cellular response to stress (GO:0033554)	1704	316	200.62	+	1.58	1.74e-15	4.85e-13
amide biosynthetic process (GO:0043604)	536	99	63.11	+	1.57	1.36e-05	0.00105
positive regulation of cell cycle (GO:0045787)	385	71	45.33	+	1.57	0.00022	0.0123
regulation of cell cycle process (GO:0010564)	761	140	89.6	+	1.56	2.98e-07	3.02e-05
cellular macromolecule catabolic process (GO:0044265)	897	165	105.61	+	1.56	2.59e-08	3.49e-06
nucleic acid phosphodiester bond hydrolysis (GO:0090305)	299	55	35.2	+	1.56	0.00111	0.0472
cellular nitrogen compound biosynthetic process (GO:0044271)	1643	302	193.44	+	1.56	2.36e-14	6.36e-12
peptide biosynthetic process (GO:0043043)	415	76	48.86	+	1.56	0.000166	0.00976
gene expression (GO:0010467)	2011	367	236.77	+	1.55	5.99e-17	1.9e-14
protein modification by small protein conjugation or removal (GO:0070647)	992	181	116.79	+	1.55	9.36e-09	1.4e-06
microtubule-based process (GO:0007017)	653	119	76.88	+	1.55	3.53e-06	0.0003
protein catabolic process (GO:0030163)	687	125	80.89	+	1.55	2.17e-06	0.00019
histone modification (GO:0016570)	363	66	42.74	+	1.54	0.000515	0.0258
phosphorylation (GO:0016310)	1298	235	152.82	+	1.54	9.76e-11	1.94e-08
transcription by RNA polymerase II (GO:0006366)	492	89	57.93	+	1.54	7.36e-05	0.00474
heterocycle metabolic process (GO:0046483)	2968	536	349.44	+	1.53	2.8e-24	3.42e-21
regulation of mRNA metabolic process (GO:1903311)	327	59	38.5	+	1.53	0.00117	0.0494
covalent chromatin modification (GO:0016569)	374	67	44.03	+	1.52	0.000684	0.0325
cellular aromatic compound metabolic process (GO:0006725)	3008	537	354.15	+	1.52	3.05e-23	3.23e-20
microtubule cytoskeleton organization (GO:0000226)	463	82	54.51	+	1.5	0.000263	0.0142
macromolecule modification (GO:0043412)	3326	588	391.59	+	1.5	1.01e-24	1.46e-21
protein phosphorylation (GO:0006468)	957	169	112.67	+	1.5	2.29e-07	2.44e-05
cellular macromolecule metabolic process (GO:0044260)	5088	898	599.04	+	1.5	3.68e-41	1.95e-37
chromosome organization (GO:0051276)	1056	186	124.33	+	1.5	6.57e-08	7.92e-06
regulation of protein serine/threonine kinase activity (GO:0071900)	507	89	59.69	+	1.49	0.000196	0.0111
intracellular transport (GO:0046907)	1522	267	179.2	+	1.49	1.02e-10	2e-08
organophosphate biosynthetic process (GO:0090407)	536	94	63.11	+	1.49	0.000136	0.00827
cellular nitrogen compound metabolic process (GO:0034641)	3425	600	403.25	+	1.49	2.39e-24	3.17e-21
organic cyclic compound metabolic process (GO:1901360)	3243	567	381.82	+	1.48	1.18e-22	8.95e-20
cellular biosynthetic process (GO:0044249)	2764	483	325.42	+	1.48	5.65e-19	3e-16
negative regulation of cellular macromolecule biosynthetic process (GO:2000113)	1390	242	163.65	+	1.48	1.62e-09	2.77e-07
macromolecule catabolic process (GO:0009057)	1046	182	123.15	+	1.48	2.02e-07	2.18e-05
organelle organization (GO:0006996)	3410	591	401.48	+	1.47	7.34e-23	6.14e-20
organic substance biosynthetic process (GO:1901576)	2862	496	336.96	+	1.47	7.58e-19	3.65e-16
cellular protein modification process (GO:0006464)	3106	538	365.69	+	1.47	1.55e-20	1.07e-17
protein modification process (GO:0036211)	3106	538	365.69	+	1.47	1.55e-20	1.02e-17
regulation of cellular response to stress (GO:0080135)	722	125	85.01	+	1.47	2.06e-05	0.00154
carbohydrate derivative biosynthetic process (GO:1901137)	611	105	71.94	+	1.46	0.00012	0.00738
chromatin organization (GO:0006325)	695	119	81.83	+	1.45	5.07e-05	0.00345
negative regulation of nucleobase-containing compound metabolic process (GO:0045934)	1433	245	168.72	+	1.45	5.98e-09	9.42e-07
biosynthetic process (GO:0009058)	2938	502	345.91	+	1.45	6.03e-18	2.4e-15
negative regulation of macromolecule biosynthetic process (GO:0010558)	1471	251	173.19	+	1.45	4.53e-09	7.43e-07
cellular protein metabolic process (GO:0044267)	3730	636	439.16	+	1.45	3.99e-23	3.96e-20
organelle assembly (GO:0070925)	735	125	86.54	+	1.44	4.41e-05	0.00307
intracellular protein transport (GO:0006886)	995	169	117.15	+	1.44	2.24e-06	0.000195
establishment of protein localization (GO:0045184)	1609	273	189.44	+	1.44	1.49e-09	2.57e-07
negative regulation of nucleic acid-templated transcription (GO:1903507)	1244	211	146.46	+	1.44	1.3e-07	1.46e-05
phosphate-containing compound metabolic process (GO:0006796)	2142	363	252.19	+	1.44	2e-12	4.42e-10
negative regulation of RNA biosynthetic process (GO:1902679)	1246	211	146.7	+	1.44	1.46e-07	1.61e-05
phosphorus metabolic process (GO:0006793)	2169	367	255.37	+	1.44	1.79e-12	4.01e-10
negative regulation of RNA metabolic process (GO:0051253)	1334	225	157.06	+	1.43	7.36e-08	8.61e-06
negative regulation of transcription, DNA-templated (GO:0045892)	1192	201	140.34	+	1.43	3.88e-07	3.86e-05
negative regulation of cellular biosynthetic process (GO:0031327)	1525	257	179.55	+	1.43	8.53e-09	1.3e-06
establishment of localization in cell (GO:0051649)	1834	308	215.93	+	1.43	3.27e-10	5.97e-08
peptide metabolic process (GO:0006518)	536	90	63.11	+	1.43	0.000714	0.0336
macromolecule metabolic process (GO:0043170)	6181	1037	727.73	+	1.42	5.21e-40	1.38e-36
negative regulation of biosynthetic process (GO:0009890)	1550	260	182.49	+	1.42	1.03e-08	1.54e-06
regulation of protein kinase activity (GO:0045859)	788	132	92.78	+	1.42	5.25e-05	0.00356
cellular protein-containing complex assembly (GO:0034622)	838	140	98.66	+	1.42	3.55e-05	0.00253
negative regulation of protein modification process (GO:0031400)	593	99	69.82	+	1.42	0.000481	0.0243
protein transport (GO:0015031)	1516	253	178.49	+	1.42	2.55e-08	3.46e-06
regulation of catabolic process (GO:0009894)	990	165	116.56	+	1.42	8.23e-06	0.000655
regulation of transferase activity (GO:0051338)	980	163	115.38	+	1.41	1.04e-05	0.00081
negative regulation of gene expression (GO:0010629)	1716	285	202.04	+	1.41	4.67e-09	7.58e-07
positive regulation of transferase activity (GO:0051347)	652	108	76.76	+	1.41	0.000359	0.019
amide transport (GO:0042886)	1573	260	185.2	+	1.4	3.58e-08	4.71e-06
regulation of cellular catabolic process (GO:0031329)	829	137	97.6	+	1.4	6.9e-05	0.00446
cellular localization (GO:0051641)	2453	405	288.81	+	1.4	2.75e-12	5.98e-10
peptide transport (GO:0015833)	1541	254	181.43	+	1.4	6.57e-08	7.98e-06
regulation of organelle organization (GO:0033043)	1284	210	151.17	+	1.39	1.64e-06	0.000146
protein localization (GO:0008104)	2153	352	253.49	+	1.39	3.07e-10	5.67e-08
cellular amide metabolic process (GO:0043603)	790	129	93.01	+	1.39	0.00018	0.0105
cellular metabolic process (GO:0044237)	7663	1247	902.22	+	1.38	1.69e-45	2.69e-41
primary metabolic process (GO:0044238)	7495	1218	882.44	+	1.38	1.71e-43	1.36e-39
regulation of kinase activity (GO:0043549)	869	141	102.31	+	1.38	0.000121	0.00739
protein-containing complex assembly (GO:0065003)	1566	254	184.38	+	1.38	2.35e-07	2.49e-05
regulation of cellular macromolecule biosynthetic process (GO:2000112)	3952	641	465.3	+	1.38	2.58e-18	1.14e-15
nitrogen compound metabolic process (GO:0006807)	7006	1135	824.86	+	1.38	2.48e-38	5.64e-35
regulation of nucleobase-containing compound metabolic process (GO:0019219)	4080	659	480.37	+	1.37	1.7e-18	7.93e-16
negative regulation of transcription by RNA polymerase II (GO:0000122)	857	138	100.9	+	1.37	0.000195	0.0111
regulation of macromolecule biosynthetic process (GO:0010556)	4082	657	480.6	+	1.37	4.31e-18	1.81e-15
regulation of RNA metabolic process (GO:0051252)	3826	614	450.46	+	1.36	1.7e-16	4.92e-14
cellular protein localization (GO:0034613)	1598	256	188.14	+	1.36	5.44e-07	5.27e-05
cellular macromolecule localization (GO:0070727)	1606	257	189.09	+	1.36	5.61e-07	5.4e-05
cellular component biogenesis (GO:0044085)	2758	441	324.72	+	1.36	2.07e-11	4.27e-09
positive regulation of nucleobase-containing compound metabolic process (GO:0045935)	1881	300	221.46	+	1.35	7.57e-08	8.79e-06
cell projection organization (GO:0030030)	1148	183	135.16	+	1.35	3.18e-05	0.00231
regulation of cellular biosynthetic process (GO:0031326)	4216	672	496.38	+	1.35	1.28e-17	4.73e-15
organic substance metabolic process (GO:0071704)	7853	1249	924.59	+	1.35	2.59e-40	8.25e-37
cellular component assembly (GO:0022607)	2528	401	297.64	+	1.35	5.68e-10	1.02e-07
macromolecule localization (GO:0033036)	2489	394	293.05	+	1.34	1.06e-09	1.86e-07
protein metabolic process (GO:0019538)	4326	684	509.33	+	1.34	3.37e-17	1.14e-14
regulation of biosynthetic process (GO:0009889)	4296	679	505.8	+	1.34	5.13e-17	1.66e-14
nitrogen compound transport (GO:0071705)	1848	292	217.58	+	1.34	2.56e-07	2.68e-05
protein-containing complex subunit organization (GO:0043933)	1851	292	217.93	+	1.34	2.94e-07	3.01e-05
cytoskeleton organization (GO:0007010)	1084	171	127.63	+	1.34	9.64e-05	0.00611
regulation of gene expression (GO:0010468)	4495	709	529.23	+	1.34	1.08e-17	4.1e-15
negative regulation of nitrogen compound metabolic process (GO:0051172)	2346	369	276.21	+	1.34	8.1e-09	1.25e-06
regulation of nucleic acid-templated transcription (GO:1903506)	3574	562	420.79	+	1.34	2.15e-13	5.43e-11
organonitrogen compound biosynthetic process (GO:1901566)	1412	222	166.24	+	1.34	1.08e-05	0.000839
regulation of RNA biosynthetic process (GO:2001141)	3579	562	421.38	+	1.33	2.74e-13	6.81e-11
metabolic process (GO:0008152)	8396	1316	988.52	+	1.33	1.86e-40	7.38e-37
organophosphate metabolic process (GO:0019637)	881	138	103.73	+	1.33	0.000583	0.0287
positive regulation of RNA metabolic process (GO:0051254)	1719	269	202.39	+	1.33	1.68e-06	0.000148
regulation of transcription, DNA-templated (GO:0006355)	3516	550	413.96	+	1.33	1.04e-12	2.4e-10
oxidation-reduction process (GO:0055114)	957	149	112.67	+	1.32	0.000459	0.0234
negative regulation of macromolecule metabolic process (GO:0010605)	2644	411	311.3	+	1.32	3.72e-09	6.17e-07
plasma membrane bounded cell projection organization (GO:0120036)	1105	171	130.1	+	1.31	0.000238	0.013
organonitrogen compound catabolic process (GO:1901565)	1059	163	124.68	+	1.31	0.000418	0.0217
positive regulation of macromolecule biosynthetic process (GO:0010557)	1899	292	223.58	+	1.31	2.34e-06	0.000202
negative regulation of cellular metabolic process (GO:0031324)	2546	391	299.76	+	1.3	3.66e-08	4.78e-06
regulation of cellular component biogenesis (GO:0044087)	932	143	109.73	+	1.3	0.00104	0.045
positive regulation of catalytic activity (GO:0043085)	1425	218	167.77	+	1.3	6.54e-05	0.00428
intracellular signal transduction (GO:0035556)	1689	258	198.86	+	1.3	1.5e-05	0.00114
regulation of cellular component organization (GO:0051128)	2455	375	289.04	+	1.3	1.28e-07	1.44e-05
regulation of transcription by RNA polymerase II (GO:0006357)	2699	411	317.77	+	1.29	3.85e-08	4.98e-06
carbohydrate derivative metabolic process (GO:1901135)	1014	154	119.39	+	1.29	0.00102	0.0447
cellular component organization or biogenesis (GO:0071840)	5850	886	688.76	+	1.29	3.71e-18	1.59e-15
cellular catabolic process (GO:0044248)	1771	268	208.51	+	1.29	1.94e-05	0.00145
negative regulation of metabolic process (GO:0009892)	2890	437	340.26	+	1.28	2.87e-08	3.8e-06
positive regulation of nucleic acid-templated transcription (GO:1903508)	1634	247	192.38	+	1.28	4.48e-05	0.0031
regulation of cellular metabolic process (GO:0031323)	6245	944	735.27	+	1.28	1.73e-19	9.82e-17
positive regulation of cellular biosynthetic process (GO:0031328)	1985	300	233.71	+	1.28	6.46e-06	0.000532
positive regulation of RNA biosynthetic process (GO:1902680)	1635	247	192.5	+	1.28	4.66e-05	0.00321
positive regulation of biosynthetic process (GO:0009891)	2018	304	237.59	+	1.28	7.14e-06	0.000579
organonitrogen compound metabolic process (GO:1901564)	5332	803	627.77	+	1.28	1.88e-15	5.17e-13
cellular component organization (GO:0016043)	5658	852	666.15	+	1.28	1.28e-16	3.77e-14
regulation of nitrogen compound metabolic process (GO:0051171)	5868	882	690.88	+	1.28	3.72e-17	1.23e-14
regulation of macromolecule metabolic process (GO:0060255)	6180	927	727.61	+	1.27	4.71e-18	1.92e-15
positive regulation of transcription, DNA-templated (GO:0045893)	1547	232	182.14	+	1.27	0.000122	0.00743
regulation of primary metabolic process (GO:0080090)	6051	906	712.42	+	1.27	2.67e-17	9.45e-15
positive regulation of cellular metabolic process (GO:0031325)	3314	496	390.18	+	1.27	9.2e-09	1.39e-06
regulation of metabolic process (GO:0019222)	6707	1000	789.66	+	1.27	3.5e-19	1.92e-16
regulation of cellular protein metabolic process (GO:0032268)	2610	389	307.29	+	1.27	8.36e-07	7.77e-05
organic substance transport (GO:0071702)	2216	330	260.9	+	1.26	7.05e-06	0.000575
positive regulation of nitrogen compound metabolic process (GO:0051173)	3173	472	373.58	+	1.26	4.97e-08	6.13e-06
positive regulation of gene expression (GO:0010628)	1998	296	235.24	+	1.26	3.21e-05	0.00231
positive regulation of macromolecule metabolic process (GO:0010604)	3343	494	393.59	+	1.26	4.95e-08	6.15e-06
positive regulation of metabolic process (GO:0009893)	3614	534	425.5	+	1.25	1.16e-08	1.7e-06
regulation of protein modification process (GO:0031399)	1835	271	216.05	+	1.25	8.7e-05	0.00554
positive regulation of cellular protein metabolic process (GO:0032270)	1596	235	187.91	+	1.25	0.000308	0.0165
regulation of protein metabolic process (GO:0051246)	2781	407	327.43	+	1.24	2.63e-06	0.000225
positive regulation of molecular function (GO:0044093)	1783	260	209.92	+	1.24	0.00026	0.0141
organic substance catabolic process (GO:1901575)	1756	256	206.75	+	1.24	0.000295	0.0158
positive regulation of protein metabolic process (GO:0051247)	1703	246	200.51	+	1.23	0.000638	0.0307
catabolic process (GO:0009056)	2043	294	240.54	+	1.22	0.000237	0.013
negative regulation of cellular process (GO:0048523)	4701	660	553.48	+	1.19	2.67e-07	2.76e-05
positive regulation of cellular process (GO:0048522)	5409	753	636.84	+	1.18	8.61e-08	9.85e-06
negative regulation of biological process (GO:0048519)	5276	716	621.18	+	1.15	8.19e-06	0.000655
positive regulation of biological process (GO:0048518)	6166	834	725.96	+	1.15	1.37e-06	0.000125
cellular process (GO:0009987)	14514	1911	1708.83	+	1.12	8.4e-20	4.95e-17
regulation of cellular process (GO:0050794)	10941	1435	1288.16	+	1.11	1.73e-09	2.92e-07
regulation of biological process (GO:0050789)	11660	1507	1372.81	+	1.1	2.7e-08	3.61e-06
biological regulation (GO:0065007)	12352	1578	1454.28	+	1.09	1.99e-07	2.17e-05
biological_process (GO:0008150)	17815	2251	2097.48	+	1.07	2.31e-20	1.41e-17
multicellular organismal process (GO:0032501)	6944	734	817.56	-	0.9	0.000171	0.00997
multi-organism process (GO:0051704)	2810	277	330.84	-	0.84	0.000639	0.0307
immune system process (GO:0002376)	2778	260	327.07	-	0.79	2.36e-05	0.00174
tissue development (GO:0009888)	1753	164	206.39	-	0.79	0.00085	0.0391
response to external stimulus (GO:0009605)	2391	205	281.51	-	0.73	2.6e-07	2.7e-05
response to biotic stimulus (GO:0009607)	1326	94	156.12	-	0.6	2.35e-08	3.22e-06
immune response (GO:0006955)	1848	131	217.58	-	0.6	2.99e-11	6.1e-09
cell-cell adhesion (GO:0098609)	500	35	58.87	-	0.59	0.00048	0.0243
response to other organism (GO:0051707)	1300	91	153.06	-	0.59	1.72e-08	2.43e-06
response to external biotic stimulus (GO:0043207)	1302	91	153.29	-	0.59	1.55e-08	2.25e-06
Unclassified (UNCLASSIFIED)	3181	221	374.52	-	0.59	2.31e-20	1.47e-17
leukocyte migration (GO:0050900)	375	24	44.15	-	0.54	0.000621	0.0303
regulation of cytosolic calcium ion concentration (GO:0051480)	325	20	38.26	-	0.52	0.000833	0.0385
extracellular matrix organization (GO:0030198)	338	20	39.8	-	0.5	0.000377	0.0198
system process (GO:0003008)	1958	114	230.53	-	0.49	6.57e-19	3.37e-16
innate immune response (GO:0045087)	760	44	89.48	-	0.49	4.84e-08	6.07e-06
defense response (GO:0006952)	1331	77	156.71	-	0.49	3.13e-13	7.66e-11
defense response to other organism (GO:0098542)	940	51	110.67	-	0.46	8.4e-11	1.69e-08
response to bacterium (GO:0009617)	691	37	81.36	-	0.45	1.94e-08	2.69e-06
G protein-coupled receptor signaling pathway (GO:0007186)	1302	67	153.29	-	0.44	7e-16	1.99e-13
nervous system process (GO:0050877)	1380	71	162.48	-	0.44	8.65e-17	2.65e-14
regulation of leukocyte proliferation (GO:0070663)	225	11	26.49	-	0.42	0.000553	0.0275
inflammatory response (GO:0006954)	495	24	58.28	-	0.41	2.42e-07	2.55e-05
epidermal cell differentiation (GO:0009913)	314	15	36.97	-	0.41	3.28e-05	0.00235
epidermis development (GO:0008544)	413	19	48.63	-	0.39	9.43e-07	8.67e-05
production of molecular mediator of immune response (GO:0002440)	178	8	20.96	-	0.38	0.0011	0.0468
skin development (GO:0043588)	380	17	44.74	-	0.38	1.62e-06	0.000146
regulation of membrane potential (GO:0042391)	427	19	50.27	-	0.38	3.28e-07	3.29e-05
regulation of lymphocyte proliferation (GO:0050670)	213	9	25.08	-	0.36	0.000199	0.0113
regulation of mononuclear cell proliferation (GO:0032944)	214	9	25.2	-	0.36	0.000184	0.0106
regulation of T cell proliferation (GO:0042129)	161	6	18.96	-	0.32	0.000518	0.0258
sensory perception (GO:0007600)	960	34	113.03	-	0.3	6.8e-19	3.38e-16
keratinocyte differentiation (GO:0030216)	271	9	31.91	-	0.28	1.62e-06	0.000146
myeloid leukocyte migration (GO:0097529)	127	4	14.95	-	0.27	0.000866	0.0396
multicellular organismal signaling (GO:0035637)	134	4	15.78	-	0.25	0.000462	0.0235
plasma membrane invagination (GO:0099024)	136	4	16.01	-	0.25	0.000385	0.0202
membrane invagination (GO:0010324)	143	4	16.84	-	0.24	0.000203	0.0114
cornification (GO:0070268)	112	3	13.19	-	0.23	0.000887	0.0401
lymphocyte mediated immunity (GO:0002449)	263	7	30.96	-	0.23	2.19e-07	2.36e-05
adaptive immune response based on somatic recombination of immune receptors built from immunoglobulin superfamily domains (GO:0002460)	275	7	32.38	-	0.22	7.11e-08	8.44e-06
detection of stimulus (GO:0051606)	691	17	81.36	-	0.21	2.08e-18	9.47e-16
adaptive immune response (GO:0002250)	602	14	70.88	-	0.2	9.71e-17	2.91e-14
acylglycerol metabolic process (GO:0006639)	100	2	11.77	-	0.17	0.00062	0.0303
neutral lipid metabolic process (GO:0006638)	101	2	11.89	-	0.17	0.000561	0.0278
immunoglobulin mediated immune response (GO:0016064)	204	4	24.02	-	0.17	5.63e-07	5.39e-05
B cell mediated immunity (GO:0019724)	207	4	24.37	-	0.16	4.17e-07	4.12e-05
phagocytosis, recognition (GO:0006910)	106	2	12.48	-	0.16	0.00034	0.0181
keratinization (GO:0031424)	225	4	26.49	-	0.15	6.76e-08	8.09e-06
antimicrobial humoral response (GO:0019730)	113	2	13.3	-	0.15	0.000167	0.00976
humoral immune response (GO:0006959)	344	6	40.5	-	0.15	1.44e-11	3.06e-09
chemokine-mediated signaling pathway (GO:0070098)	80	1	9.42	-	0.11	0.000834	0.0384
defense response to Gram-positive bacterium (GO:0050830)	94	1	11.07	-	0.09	0.000185	0.0106
defense response to bacterium (GO:0042742)	327	3	38.5	-	0.08	1.51e-13	3.95e-11
regulation of complement activation (GO:0030449)	117	1	13.78	-	0.07	1.49e-05	0.00113
detection of stimulus involved in sensory perception (GO:0050906)	538	4	63.34	-	0.06	1.07e-22	8.52e-20
regulation of humoral immune response (GO:0002920)	136	1	16.01	-	0.06	1.81e-06	0.000159
humoral immune response mediated by circulating immunoglobulin (GO:0002455)	167	1	19.66	-	0.05	5.56e-08	6.81e-06
detection of chemical stimulus (GO:0009593)	517	3	60.87	-	0.05	7.27e-23	6.43e-20
sensory perception of chemical stimulus (GO:0007606)	532	3	62.64	-	0.05	1.3e-23	1.47e-20
sensory perception of smell (GO:0007608)	460	2	54.16	-	0.04	2.62e-21	1.9e-18
complement activation, classical pathway (GO:0006958)	161	0	18.96	-	< 0.01	5.44e-09	8.66e-07
complement activation (GO:0006956)	178	0	20.96	-	< 0.01	7.24e-10	1.28e-07
phagocytosis, engulfment (GO:0006911)	127	0	14.95	-	< 0.01	3.07e-07	3.09e-05
detection of chemical stimulus involved in sensory perception of smell (GO:0050911)	430	0	50.63	-	< 0.01	6.09e-23	5.7e-20
detection of chemical stimulus involved in sensory perception (GO:0050907)	480	0	56.51	-	< 0.01	1.48e-25	2.62e-22
defense response to Gram-negative bacterium (GO:0050829)	83	0	9.77	-	< 0.01	5.59e-05	0.00374
