# Supplementary material for: PARP1 Co-Regulates EP300–BRG1-Dependent Transcription of Genes Involved in Breast Cancer Cell Proliferation and DNA Repair
Source: Cancers (Basel). 2019 Oct 11;11(10):1539. doi: 10.3390/cancers11101539 (PMC6826995; doi:10.3390/cancers11101539)
Supplement: Supplementary file 1 [file cancers-11-01539-s001.zip › cancers-586282-supplementary - publish/Table S4.xlsx]

## Sheet: Arkusz2
Table S4. Differential expression of proliferation and DNA repair genes in DCIS, MCF7 cells, and MDA-MB-231 cells versus normal breast tissue. Quantitative changes in expression levels between experimental groups were analyzed by Cuffdiff (using cufflinks effective length correction, library normalization method. The geometric dispersion estimation method had a pooled false discovery rate of 0.05…
	Primary tumor				MCF7				MDA-MB-231
	Diff expr	p	q	Significant	Diff expr	p	q	Significant	Diff expr	p	q	Significant
FOXM1	2.1185	0.06985	0.362814	no	6.4588	5e-05	0.000514814	yes	5.27926	5e-05	0.00135708	yes
POC1A	1.34842	0.2651	0.633376	no	4.36519	0.00035	0.00270033	yes	5.10375	0.0016	0.0184086	yes
NEIL3	1.78781	1	1	no	6.6188	0.02	0.0661561	no	4.47439	0.15765	0.381403	no
EYA4	-2.02343	1	1	no	-1.35058	1	1	no	4.3493	5e-05	0.00135708	yes
PIF1	2.14132	0.03095	0.243894	no	6.8277	0.0001	0.000939736	yes	4.33919	0.0003	0.00563104	yes
TONSL	1.59746	0.0384	0.26817	no	5.1527	5e-05	0.000514814	yes	4.23596	0.13905	0.354906	no
CCNB2	1.41396	0.2293	0.602711	no	5.17953	5e-05	0.000514814	yes	4.06385	0.0066	0.0490488	yes
H2AFX	-0.221747	0.6518	0.862001	no	3.45092	5e-05	0.000514814	yes	4.05418	5e-05	0.00135708	yes
CDC45	1.66678	0.10015	0.43232	no	5.55263	0.0001	0.000939736	yes	3.78181	0.00075	0.0107911	yes
CCNF	1.35444	0.14915	0.508288	no	4.88394	0.0004	0.00301484	yes	3.70196	0.00085	0.0117578	yes
CDC25C	1.03865	0.4951	0.782942	no	6.19594	5e-05	0.000514814	yes	3.57994	0.0977	0.290652	no
CCNO	2.45693	0.0056	0.0973456	no	2.80535	0.2885	0.429975	no	3.4534	0.05235	0.194973	no
TICRR	1.16517	0.28215	0.644583	no	6.07116	5e-05	0.000514814	yes	3.43336	0.00035	0.00624834	yes
UBE2T	1.26655	0.08515	0.400961	no	3.8407	5e-05	0.000514814	yes	3.41126	0.2062	0.445753	no
RAD51	1.28397	0.1562	0.516986	no	4.97535	0.0003	0.00236123	yes	3.32385	0.00105	0.0136832	yes
EXO1	1.45711	0.0961	0.424452	no	5.48506	5e-05	0.000514814	yes	3.29403	5e-05	0.00135708	yes
LMNB1	1.64978	0.18615	0.557558	no	5.00462	5e-05	0.000514814	yes	3.04642	0.0318	0.140887	no
GINS4	0.63399	0.50415	0.787697	no	2.73511	0.0019	0.0105802	yes	3.03493	0.0199	0.102585	no
E2F8	1.41522	0.1879	0.55945	no	5.15175	5e-05	0.000514814	yes	3.01228	0.0188	0.0988366	no
SUV39H1	1.19761	1	1	no	3.49662	0.09195	0.201165	no	2.89243	1	1	no
HOXA13	2.57812	1	1	no	3.99979	1	1	no	2.82692	1	1	no
TRIM28	-0.433462	0.3241	0.674246	no	2.68351	5e-05	0.000514814	yes	2.79462	5e-05	0.00135708	yes
LIG1	1.30138	0.0519	0.312964	no	3.2041	5e-05	0.000514814	yes	2.74094	0.0005	0.00807006	yes
RUVBL2	-0.138595	0.79005	0.921226	no	1.39893	0.0003	0.00236123	yes	2.64709	5e-05	0.00135708	yes
SPIRE2	1.64261	0.0314	0.245795	no	2.87091	0.00105	0.0065854	yes	2.53836	0.00055	0.00865333	yes
MMS22L	1.05624	0.0871	0.404808	no	3.0907	5e-05	0.000514814	yes	2.51748	0.00035	0.00624834	yes
CENPE	1.35408	0.1282	0.475719	no	3.13379	0.00065	0.00446634	yes	2.47957	0.0129	0.0765534	no
XRCC2	1.401	0.33315	0.680333	no	4.53201	5e-05	0.000514814	yes	2.41954	0.1095	0.310119	no
MIF	0.322908	0.5572	0.817156	no	3.12799	5e-05	0.000514814	yes	2.41892	5e-05	0.00135708	yes
GTF2H3	-0.187864	0.88615	0.954565	no	1.23367	0.0949	0.205787	no	2.20351	0.0716	0.239062	no
NUDT1	0.841511	0.23125	0.604896	no	3.21784	0.0006	0.00418487	yes	2.15946	0.02605	0.122806	no
LRP5	-0.396921	0.33795	0.683101	no	0.891012	0.0111	0.0422063	yes	2.14421	5e-05	0.00135708	yes
XRCC3	-0.0415568	0.9603	0.985168	no	2.7794	0.0022	0.0119304	yes	2.06847	0.00985	0.063987	no
BLM	1.38127	0.2589	0.628847	no	4.76394	0.0199	0.0659239	no	2.0426	0.10325	0.300375	no
MED25	0.10929	0.8874	0.954834	no	1.35488	0.05685	0.142129	no	2.0261	0.0099	0.0642471	no
LSM10	-0.285484	0.76375	0.911924	no	1.48656	0.08025	0.182277	no	2.02503	0.03355	0.146197	no
APEX2	0.381954	0.53925	0.806678	no	1.59019	0.0018	0.0101167	yes	1.92491	0.00365	0.032431	yes
GPSM2	0.135265	0.8611	0.947278	no	1.49714	0.0704	0.165902	no	1.92001	0.0237	0.115411	no
CCNA1	-3.57898	0.00045	0.0192797	yes	-0.721876	0.4064	0.537431	no	1.7527	0.0342	0.147798	no
CDK2	-0.413139	0.44845	0.755714	no	1.20078	0.00315	0.0157841	yes	1.72235	0.00115	0.0145742	yes
CDC14B	-0.378941	0.57985	0.827578	no	-1.04508	0.04775	0.12574	no	1.71797	0.01315	0.0775141	no
CINP	-0.270316	0.84895	0.943979	no	1.5163	0.01505	0.0532689	no	1.70419	0.11185	0.314017	no
CDK4	-0.0820371	0.9001	0.960901	no	2.42344	5e-05	0.000514814	yes	1.64001	0.002	0.0215621	yes
TTL	-0.573368	0.16455	0.528698	no	0.127087	0.70685	0.787485	no	1.63409	0.0001	0.00239802	yes
CCNE1	-0.771573	0.3692	0.705064	no	0.856832	0.22345	0.370673	no	1.59932	0.0843	0.265653	no
MCRS1	0.528655	0.4455	0.754555	no	2.53158	0.00055	0.00388926	yes	1.52591	0.03295	0.144395	no
SAMHD1	1.464	0.0895	0.409869	no	0.44388	0.4634	0.587739	no	1.50885	0.04315	0.172173	no
BRCA2	1.2313	0.14795	0.506621	no	4.06212	5e-05	0.000514814	yes	1.49917	0.06995	0.235667	no
PCNA	0.405008	0.4444	0.7545	no	1.49781	0.00015	0.00133346	yes	1.49444	0.00285	0.0276874	yes
SLX4	0.477983	0.40455	0.730659	no	1.75274	0.0034	0.0167792	yes	1.4564	0.02585	0.122161	no
PRKCE	0.14464	0.7491	0.906665	no	1.34452	0.00115	0.00709196	yes	1.43859	0.009	0.0600994	no
RAD51B	1.161	0.1287	0.476416	no	2.73714	0.00045	0.0033127	yes	1.43147	0.02055	0.104791	no
SMARCD3	0.978264	0.35405	0.695508	no	1.54225	0.8428	0.889714	no	1.41146	0.37955	0.606778	no
RAD54B	1.30911	0.02865	0.236481	no	3.98261	5e-05	0.000514814	yes	1.38277	0.0134	0.0784382	no
MSH2	0.806789	0.1713	0.537374	no	1.57937	0.0005	0.0035944	yes	1.33059	0.0218	0.108983	no
CBX8	0.314406	0.6761	0.871724	no	2.01882	0.00475	0.0218344	yes	1.28756	0.044	0.174342	no
BRCA1	0.532151	0.3095	0.664822	no	1.11952	0.02745	0.0835542	no	1.28634	0.0167	0.0909081	no
CDK5R1	-1.44482	0.0276	0.231928	no	-0.442037	0.47395	0.597062	no	1.26441	0.0565	0.205485	no
POLE	0.565661	0.22705	0.601193	no	2.28752	5e-05	0.000514814	yes	1.25634	0.00235	0.0240747	yes
TMEM161A	-0.717746	0.33955	0.684187	no	1.05012	0.1154	0.236367	no	1.22854	0.0363	0.153951	no
FIGN	-1.00229	0.17315	0.53996	no	-0.654173	0.27495	0.416863	no	1.2254	0.08085	0.258485	no
PRKDC	0.0377822	0.96635	0.987473	no	0.926604	0.0053	0.0238076	yes	1.18712	0.0154	0.0860337	no
ERCC8	0.174699	0.35325	0.695105	no	0.887989	0.05325	0.135684	no	1.18082	1	1	no
GIPC1	-0.753351	0.33755	0.682951	no	1.69577	0.00105	0.0065854	yes	1.14944	0.065	0.224983	no
AKT1	0.69556	0.144	0.500461	no	2.70804	5e-05	0.000514814	yes	1.13995	0.005	0.0402328	yes
LSM11	-0.438767	0.5033	0.787291	no	0.9453	0.10265	0.218011	no	1.12217	0.12425	0.333262	no
SMARCAL1	1.76692	0.47055	0.769054	no	2.69421	0.07215	0.168907	no	1.06088	0.12135	0.328394	no
CDK5R2	0.450133	1	1	no	4.99702	1	1	no	1.05986	1	1	no
XAB2	0.0145795	0.9751	0.989843	no	0.0536691	0.89235	0.924669	no	1.05977	0.03075	0.137781	no
CRADD	0.499186	0.52655	0.800472	no	0.615247	0.42055	0.549646	no	1.05341	0.26495	0.504458	no
MMS19	-0.0523117	0.93835	0.977279	no	0.145062	0.7117	0.79125	no	1.05034	0.04035	0.16533	no
PARP10	1.92056	0.0076	0.113818	no	-0.910342	0.1631	0.299558	no	1.04261	0.0929	0.282248	no
MAD2L2	-0.263797	0.59835	0.837422	no	0.243349	0.61675	0.716938	no	0.953054	0.13125	0.344073	no
CHEK2	0.817984	0.2915	0.651148	no	2.38454	0.00025	0.0020278	yes	0.933699	0.16235	0.388356	no
MYBBP1A	-0.571925	0.2708	0.636832	no	0.409081	0.30505	0.445374	no	0.920518	0.07815	0.253065	no
POLR2I	-0.0235716	0.98825	0.995314	no	0.509989	0.4662	0.590137	no	0.916493	0.58065	0.766856	no
UBE2E2	-1.07712	0.1091	0.447585	no	-0.327983	0.45585	0.581285	no	0.875664	0.16255	0.388713	no
ENDOV	0.5488	0.42215	0.741952	no	1.9481	0.0082	0.0335912	yes	0.839206	0.1341	0.348289	no
ABL1	-0.991396	0.27775	0.641631	no	0.648436	0.1551	0.28981	no	0.81895	0.18755	0.422326	no
USP10	-0.183754	0.6946	0.880045	no	1.1186	0.0007	0.00473314	yes	0.75555	0.0569	0.206358	no
ASCC1	0.353103	0.86075	0.947278	no	2.09555	0.1307	0.257584	no	0.720102	0.6427	0.812273	no
BABAM1	-0.396541	0.4766	0.772561	no	0.166838	0.6652	0.755799	no	0.706455	0.15655	0.379739	no
PMS1	0.633499	0.304	0.659737	no	-0.188954	0.74415	0.816208	no	0.700505	0.20995	0.449442	no
TTC5	0.268806	0.65295	0.862427	no	1.50728	0.0235	0.0745271	no	0.651722	0.3182	0.55325	no
ZRANB3	0.847591	0.27535	0.640051	no	1.9699	0.01135	0.0428866	yes	0.647163	0.2939	0.530555	no
XRCC1	0.905179	0.1058	0.44267	no	1.39912	0.0012	0.00734797	yes	0.646796	0.1859	0.420715	no
EIF4EBP1	-0.621758	0.2423	0.614801	no	-0.137807	0.7026	0.78433	no	0.603611	0.19345	0.430551	no
MTA1	-0.113912	0.48885	0.779107	no	1.19657	0.33375	0.472417	no	0.570234	0.8334	0.924344	no
ERCC6L2	0.439903	0.47665	0.772561	no	0.460035	0.3645	0.500227	no	0.545296	0.3301	0.563034	no
KAT5	-0.35819	0.74845	0.906476	no	0.722339	0.14605	0.278252	no	0.499296	0.5307	0.730829	no
USP7	-0.855414	1	1	no	1.91404	0.05355	0.136204	no	0.497304	1	1	no
RTEL1	0.0207495	0.9794	0.991843	no	0.831216	0.26475	0.407227	no	0.495491	0.4913	0.701464	no
MNAT1	0.138659	0.87855	0.952274	no	0.0535121	0.93945	0.957432	no	0.492132	0.6518	0.817528	no
NSMCE1	-0.0474525	0.93145	0.974506	no	-0.0486627	0.8936	0.925483	no	0.483874	0.35185	0.581419	no
IGF1R	0.0285499	0.95505	0.983514	no	2.22704	5e-05	0.000514814	yes	0.408612	0.3335	0.565819	no
TRRAP	-0.343745	0.67675	0.871831	no	1.08757	0.0404	0.111194	no	0.401665	0.565	0.756408	no
PAXIP1	0.596398	0.3628	0.701215	no	0.288927	0.6223	0.72075	no	0.373441	0.5799	0.766493	no
RHOA	-0.5963	0.34445	0.688206	no	-1.29833	0.00015	0.00133346	yes	0.349726	0.43175	0.651023	no
STOX1	1.77167	0.16555	0.529924	no	3.02652	0.00105	0.0065854	yes	0.340065	0.80275	0.907938	no
INTS3	0.617786	1	1	no	0.740884	1	1	no	0.326105	1	1	no
ALKBH3	-0.381378	0.56725	0.822013	no	-1.07248	0.0514	0.132599	no	0.295842	0.63755	0.808034	no
PKP4	0.179473	0.697	0.881108	no	-0.412889	0.2536	0.397695	no	0.259182	0.52345	0.725475	no
DMC1	0.676302	0.55015	0.812594	no	5.46818	5e-05	0.000514814	yes	0.255496	0.7847	0.897599	no
FTO	1.95884	0.11165	0.452572	no	-0.812465	0.0224	0.0720018	no	0.241058	0.5611	0.752936	no
FBXO6	0.0564305	0.9343	0.975855	no	0.609591	0.4033	0.534503	no	0.236194	0.4354	0.653948	no
WIZ	-0.330463	0.5469	0.811147	no	0.829336	0.04425	0.118801	no	0.135254	0.79475	0.903643	no
PALB2	0.0890204	0.87135	0.949775	no	0.786825	0.0553	0.139303	no	0.0836707	0.8593	0.937013	no
ALKBH1	-0.136874	0.77855	0.917716	no	0.763252	0.1172	0.238728	no	0.046273	0.9491	0.978112	no
XRN2	-0.594079	0.2223	0.59782	no	-0.333553	0.2971	0.437747	no	0.0306866	0.93955	0.973506	no
FANCF	1.10876	0.03515	0.259322	no	0.719448	0.13145	0.258755	no	0.0197314	0.9793	0.991235	no
TRIM21	-0.0734757	0.88575	0.954545	no	-1.77403	0.01635	0.0568	no	-0.0142807	0.97665	0.99021	no
HMGN1	0.440084	0.3228	0.67319	no	0.964485	0.0056	0.024869	yes	-0.0269579	0.94415	0.975659	no
PGGT1B	-0.260455	0.3246	0.674413	no	0.199897	0.9011	0.931023	no	-0.0437514	0.3809	0.607932	no
ZFYVE26	-0.0766728	0.8643	0.947817	no	0.214243	0.5589	0.669879	no	-0.047994	0.90895	0.960992	no
CRLF3	-0.416031	0.3787	0.712315	no	-1.53197	0.00335	0.0165859	yes	-0.0482268	0.92085	0.96655	no
APTX	-0.719953	0.19315	0.565075	no	-1.11894	0.0307	0.0906882	no	-0.075784	0.88935	0.952237	no
CHD1L	-0.00576386	0.9919	0.996532	no	0.291055	0.442	0.568465	no	-0.0801611	0.8753	0.945774	no
APEX1	0.0470264	0.91865	0.96851	no	0.774678	0.03195	0.0934931	no	-0.0870708	0.84515	0.929968	no
INIP	0.244215	0.6341	0.854061	no	0.75116	0.1323	0.259837	no	-0.107573	0.88105	0.94828	no
SMARCAD1	0.243759	0.6261	0.850174	no	-0.711651	0.1068	0.223793	no	-0.11739	0.8153	0.91502	no
PKN2	-0.14601	0.7814	0.91837	no	-1.31999	0.0005	0.0035944	yes	-0.125435	0.771	0.890451	no
CDK7	-0.923161	0.07355	0.372554	no	-0.923284	0.0379	0.106341	no	-0.154995	0.7736	0.891697	no
YTHDC2	0.251315	0.79665	0.923754	no	-0.336179	0.5053	0.624041	no	-0.176123	0.80805	0.910739	no
NSMCE4A	0.423544	0.42535	0.744114	no	-0.148428	0.73315	0.807747	no	-0.200461	0.69115	0.842847	no
MAPK15	1.41509	0.20825	0.581833	no	3.1852	5e-05	0.000514814	yes	-0.259567	0.81515	0.914904	no
PSMD10	-0.0738703	0.8866	0.954834	no	-0.0326108	0.9385	0.956709	no	-0.262945	0.56955	0.759243	no
UVSSA	0.330792	0.5237	0.799313	no	-0.230054	0.60435	0.706577	no	-0.277218	0.5726	0.761211	no
STAT5B	-0.86228	0.04035	0.275349	no	-1.78106	5e-05	0.000514814	yes	-0.287903	0.46175	0.676134	no
SLC6A4	0.6256	1	1	no	-1.58633	1	1	no	-0.302301	1	1	no
ATR	0.172422	0.74325	0.904064	no	0.00439555	0.99125	0.993745	no	-0.305628	0.53135	0.731291	no
TMOD3	-1.03527	0.05015	0.308644	no	-0.408076	0.28645	0.428106	no	-0.30628	0.48215	0.693774	no
SPIRE1	0.588223	0.01505	0.167662	no	-0.0113184	5e-05	0.000514814	yes	-0.34442	0.251	0.491436	no
XRCC6	-1.24071	0.0201	0.196368	no	-0.807755	0.01035	0.039934	yes	-0.410772	0.3319	0.564689	no
HMGB1	-0.261556	0.6414	0.857524	no	0.641173	0.07715	0.177339	no	-0.418268	0.38355	0.610982	no
ANAPC4	0.775159	0.14425	0.500721	no	-0.523546	0.2112	0.357257	no	-0.42239	0.3744	0.601757	no
ZBTB17	-0.33991	0.53795	0.806161	no	-0.6623	0.1667	0.304067	no	-0.453677	0.35705	0.58591	no
BECN1	-0.179996	0.70395	0.88438	no	-1.80039	5e-05	0.000514814	yes	-0.473743	0.26245	0.502704	no
RIF1	-0.693034	0.3372	0.682657	no	-0.706526	0.1431	0.274206	no	-0.476163	0.40345	0.627847	no
HINFP	-0.567397	0.298	0.655677	no	-0.380948	0.37895	0.512847	no	-0.482651	0.3302	0.563034	no
HELQ	0.117562	0.8804	0.952834	no	-0.376535	0.59495	0.698828	no	-0.496286	0.54705	0.742075	no
SMCHD1	-0.654341	0.72975	0.897353	no	-1.64875	0.91405	0.940693	no	-0.508623	0.7347	0.86948	no
NEIL1	1.0418	0.0271	0.230143	no	-0.0350147	0.94405	0.960449	no	-0.529224	0.357	0.585877	no
FAN1	-0.126665	0.89205	0.956799	no	-0.964008	0.081	0.183561	no	-0.535179	0.52725	0.728706	no
PARK7	0.189499	0.70085	0.883043	no	-0.807413	0.01645	0.0570777	no	-0.542874	0.233	0.475234	no
INO80	-0.831196	0.05335	0.31712	no	-0.752755	0.0227	0.0727313	no	-0.581347	0.16145	0.387016	no
THOC5	-0.759638	0.1713	0.537374	no	-0.17971	0.6373	0.732234	no	-0.583278	0.24505	0.486929	no
PHIP	0.297149	0.67875	0.872002	no	-0.262758	0.55055	0.662623	no	-0.601836	0.3533	0.58277	no
RAD52	-0.303144	0.60035	0.838111	no	-0.637795	0.1795	0.319541	no	-0.643323	0.18245	0.416217	no
INSR	0.299256	0.5798	0.827578	no	-1.28906	0.00045	0.0033127	yes	-0.653169	0.1137	0.316684	no
POLK	-0.621171	0.39085	0.721214	no	-1.8353	0.01285	0.047202	yes	-0.675568	0.3294	0.562562	no
INO80B	0.0134839	0.98085	0.992357	no	0.609413	0.11335	0.233272	no	-0.68416	0.25485	0.494422	no
UBE2W	-0.166285	0.77885	0.91774	no	-0.613013	0.27815	0.420084	no	-0.701963	0.21435	0.454586	no
TOP2B	0.109316	0.8509	0.944801	no	-0.745406	0.04425	0.118801	no	-0.748623	0.12105	0.32786	no
TGFA	-2.59096	5e-05	0.00366447	yes	-3.20206	5e-05	0.000514814	yes	-0.759954	0.1421	0.359749	no
FNTA	-0.510433	0.4764	0.772561	no	-2.18064	0.0006	0.00418487	yes	-0.771293	0.19875	0.437627	no
CDC14A	0.135778	0.84455	0.942222	no	-0.953226	0.0752	0.174103	no	-0.787667	0.1706	0.399643	no
POLB	-0.519641	0.3978	0.724748	no	-1.26469	0.0385	0.107494	no	-0.787991	0.22135	0.463238	no
TRIP12	-0.658467	0.16215	0.525725	no	-0.794569	0.02165	0.0702831	no	-0.79763	0.0498	0.18893	no
DDX1	-0.674399	0.17495	0.542698	no	-1.35755	5e-05	0.000514814	yes	-0.870345	0.044	0.174342	no
RECQL	-0.586161	0.448	0.755337	no	-1.74349	0.00285	0.0145593	yes	-0.894634	0.19845	0.437254	no
CCNJ	-0.471243	0.6309	0.852851	no	-0.742038	0.47585	0.598661	no	-0.900903	0.3972	0.622499	no
PDS5B	-0.253469	0.5641	0.820778	no	0.0235501	0.945	0.961121	no	-0.914152	0.03465	0.148845	no
CCNT1	-0.633355	0.19755	0.570997	no	-0.276385	0.41425	0.544019	no	-0.944589	0.02285	0.112804	no
REV3L	-0.0726866	0.9033	0.962212	no	0.225965	0.64195	0.736145	no	-0.973789	0.18	0.413031	no
REV1	-0.446358	0.54895	0.811901	no	-0.967213	0.0916	0.200774	no	-0.981554	0.14695	0.366561	no
NUDT16	0.0922989	0.85345	0.945715	no	-0.668816	0.1546	0.289066	no	-1.03462	0.0481	0.184835	no
PKD2	-0.59135	0.25565	0.625586	no	-1.47849	0.00065	0.00446634	yes	-1.04599	0.0409	0.166701	no
TERF2IP	-0.481493	0.58855	0.83303	no	-1.38756	0.03765	0.105833	no	-1.09039	0.40625	0.629897	no
RPS6KB1	-0.226677	0.62025	0.847054	no	2.03942	5e-05	0.000514814	yes	-1.12172	0.0143	0.0817771	no
TNKS1BP1	-0.651104	0.1448	0.501759	no	-0.918591	0.00455	0.02111	yes	-1.16255	0.01015	0.0651053	no
SPHK1	-2.29924	0.00385	0.0786029	no	-2.6105	0.0018	0.0101167	yes	-1.16514	0.1264	0.336974	no
FAP	2.95944	1	1	no	-0.672922	1	1	no	-1.16692	1	1	no
ADAM17	-1.46282	0.00225	0.0556465	no	-1.74441	5e-05	0.000514814	yes	-1.18927	0.00455	0.0377256	yes
SRPK2	-0.475133	0.428	0.745034	no	-0.888637	0.023	0.0734326	no	-1.25925	0.02	0.102854	no
SETD2	-0.378056	0.5075	0.789511	no	-1.9289	5e-05	0.000514814	yes	-1.26036	0.002	0.0215621	yes
EPC2	-0.161359	0.69025	0.877416	no	-0.615323	0.0924	0.201839	no	-1.26314	0.0059	0.0454164	yes
MBD4	-0.258481	0.71605	0.890536	no	-0.372601	0.4147	0.544317	no	-1.29294	0.0778	0.252488	no
THOC1	0.290108	0.7045	0.884737	no	-1.66224	0.00595	0.0260458	yes	-1.32264	0.02685	0.125296	no
MEIS2	-0.488545	0.40055	0.726978	no	-1.04032	0.0446	0.119548	no	-1.35947	0.00965	0.0629625	no
LARP7	0.489473	0.51045	0.791158	no	-1.60109	0.0147	0.0524026	no	-1.42813	0.07645	0.249824	no
IGF2	1.34579	0.0273	0.230472	no	-0.995319	0.07545	0.17456	no	-1.46421	0.2069	0.446327	no
UBE2D3	-1.2376	0.056	0.32411	no	-1.98995	5e-05	0.000514814	yes	-1.49943	0.0011	0.0141537	yes
RBM17	-0.386761	0.4559	0.760157	no	-1.2874	5e-05	0.000514814	yes	-1.52358	0.0001	0.00239802	yes
CUL3	-0.370731	0.4529	0.757661	no	-1.36223	0.0001	0.000939736	yes	-1.56444	0.0007	0.0103014	yes
DAB2IP	-1.63367	0.00255	0.0600947	no	-1.34594	0.00025	0.0020278	yes	-1.60284	0.0026	0.025869	yes
PPP2R5B	-1.27999	0.0647	0.347895	no	-2.94336	5e-05	0.000514814	yes	-1.66609	0.01405	0.0808732	no
FGFR1	-1.56597	0.3496	0.692234	no	-3.53457	0.0434	0.117247	no	-1.7041	0.07385	0.244006	no
JMY	-1.18376	0.0875	0.405442	no	-1.5286	0.00235	0.0125525	yes	-1.73233	0.00685	0.0501936	no
MAPRE3	-1.65968	0.0048	0.0891721	no	-2.18554	5e-05	0.000514814	yes	-1.75142	0.0044	0.0369089	yes
LIG4	-0.97334	0.1223	0.468321	no	-2.72364	0.00335	0.0165859	yes	-1.79607	0.0114	0.0707092	no
CCPG1	-0.55547	0.47065	0.769092	no	-1.85784	0.0023	0.0123516	yes	-1.91465	0.00745	0.0531413	no
USP2	-2.05496	1	1	no	0.649846	1	1	no	-1.95223	1	1	no
EGF	0.47389	0.42025	0.740499	no	-2.66454	0.05105	0.131935	no	-2.00651	0.02425	0.117175	no
FOXO4	0.312132	0.5583	0.81769	no	-2.10023	0.00195	0.0107952	yes	-2.04248	0.0034	0.0309632	yes
CCNYL1	-1.43775	0.4092	0.733364	no	-2.03148	0.06815	0.162135	no	-2.06285	0.808	0.910735	no
ID2	-0.115591	0.801	0.92552	no	0.165784	0.625	0.722868	no	-2.46277	5e-05	0.00135708	yes
RGCC	-1.70109	0.00085	0.0306429	yes	-5.09463	0.02865	0.086362	no	-2.99998	5e-05	0.00135708	yes
PDGFB	-0.643127	0.3564	0.69678	no	0.268659	0.5168	0.633529	no	-3.15785	0.0135	0.0787853	no
PROX1	-0.894478	0.2287	0.602162	no	-5.05069	0.2512	0.396398	no	-3.39115	0.0555	0.203031	no
NR4A3	-1.02052	0.1181	0.462054	no	-1.4998	0.035	0.10031	no	-3.56197	0.00205	0.0218817	yes
