# Supplementary material for: PARP1 Co-Regulates EP300–BRG1-Dependent Transcription of Genes Involved in Breast Cancer Cell Proliferation and DNA Repair
Source: Cancers (Basel). 2019 Oct 11;11(10):1539. doi: 10.3390/cancers11101539 (PMC6826995; doi:10.3390/cancers11101539)
Supplement: Supplementary file 1 [file cancers-11-01539-s001.zip › cancers-586282-supplementary - publish/Table S5.xlsx]

## Sheet: iSWI iPARP siBRG
	MCF7
			Rep1	Rep2	Rep3	Rep4	Average	SEM		One-way analysis of variance									MDA-MB-231
	CDC8A	-	0	0	0	0	0	0		P value	0.0004										Rep1	Rep2	Rep3	Rep4	Average	SEM		One-way analysis of variance
		iSWI/SNF	1.31983	1.79058	0.759823	1.4981	1.34209	0.21699		P value summary	***								CDC8A	-	0	0	0	0	0	0		P value	0.0488
		siBRG1	1.14	1.09	1.146	0.78	1.039	0.087241												iSWI/SNF	-0.0664	0.49677	0.331987	0.520391	0.320687	0.135662		P value summary	*
		iPARP	-0.206979	0.57501	-0.652408	0.462542	0.0445415	0.289414		Tukey's Multiple Comparison Test	Mean Diff.	q	Significant? P < 0.05?	Summary						siBRG1	-0.26	-0.37	-0.27	-0.29	-0.2975	0.0249583
										- vs iSWI/SNF	-1.342	7.214	Yes	**						iPARP	1.19398	-0.0257777	0.128471	0.0356853	0.333089	0.288708		Tukey's Multiple Comparison Test	Mean Diff.	q	Significant? P < 0.05?	Summary
										- vs siBRG1	-1.039	5.585	Yes	**														- vs iSWI/SNF	-0.3207	2.005	No	ns
										- vs iPARP	-0.04452	0.2393	No	ns														- vs siBRG1	0.2975	1.86	No	ns
										iSWI/SNF vs siBRG1	0.3031	1.629	No	ns														- vs iPARP	-0.3331	2.082	No	ns
										iSWI/SNF vs iPARP	1.298	6.974	Yes	**														iSWI/SNF vs siBRG1	0.6182	3.864	No	ns
										siBRG1 vs iPARP	0.9945	5.345	Yes	*														iSWI/SNF vs iPARP	-0.0124	0.07751	No	ns
																												siBRG1 vs iPARP	-0.6306	3.942	No	ns
	RAD51AP	-	0	0	0	0	0	0		One-way analysis of variance									RAD51AP	-	0	0	0	0	0	0		One-way analysis of variance
		iSWI/SNF	2.98976	3.30529	2.8692	2.05934	2.8059	0.265292		P value	0.0006									iSWI/SNF	0.0500245	0.34135	0.431635	0.870251	0.423315	0.169776		P value	0.0303
		siBRG1	2.26	1.8	4.15	5.63	3.46	0.884147		P value summary	***									siBRG1	-0.13	-0.53	0.007	-0.61	-0.31575	0.150321		P value summary	*
		iPARP	0.121895	1.01308	-0.397478	0.967835	0.426333	0.342642												iPARP	0.255705	-0.154325	-0.809799	-0.0928624	-0.20032	0.222315
										Tukey's Multiple Comparison Test	Mean Diff.	q	Significant? P < 0.05?	Summary
										- vs iSWI/SNF	-2.806	5.699	Yes	**														Tukey's Multiple Comparison Test	Mean Diff.	q	Significant? P < 0.05?	Summary
										- vs siBRG1	-3.46	7.028	Yes	**														- vs iSWI/SNF	-0.4233	2.666	No	ns
										- vs iPARP	-0.4263	0.866	No	ns														- vs siBRG1	0.3158	1.989	No	ns
										iSWI/SNF vs siBRG1	-0.6541	1.329	No	ns														- vs iPARP	0.2003	1.262	No	ns
										iSWI/SNF vs iPARP	2.38	4.833	Yes	*														iSWI/SNF vs siBRG1	0.7391	4.654	Yes	*
										siBRG1 vs iPARP	3.034	6.162	Yes	**														iSWI/SNF vs iPARP	0.6236	3.928	No	ns
																												siBRG1 vs iPARP	-0.1154	0.7269	No	ns
	RPA1	-	0	0	0	0	0	0		One-way analysis of variance									RPA1	-	0	0	0	0	0	0		One-way analysis of variance
		iSWI/SNF	1.04061	3.35614	2.02807	3.16207	2.39672	0.538608		P value	0.0007									iSWI/SNF	-0.0125216	0.318761	0.383796	0.580378	0.317604	0.123294		P value	0.0889
		siBRG1	3.21	3.2	3.53	1.17	2.7775	0.541285		P value summary	***									siBRG1	-0.586	-0.681	-0.7	-0.602	-0.64225	0.0283148		P value summary	ns
		iPARP	-0.167674	0.920043	-0.540023	0.784	0.249086	0.357386												iPARP	-0.462879	0.484832	-0.973635	1.14471	0.0482577	0.474196
										Tukey's Multiple Comparison Test	Mean Diff.	q	Significant? P < 0.05?	Summary
										- vs iSWI/SNF	-2.397	5.686	Yes	**
										- vs siBRG1	-2.778	6.589	Yes	**
										- vs iPARP	-0.2491	0.5909	No	ns
										iSWI/SNF vs siBRG1	-0.3808	0.9033	No	ns
										iSWI/SNF vs iPARP	2.148	5.095	Yes	*
										siBRG1 vs iPARP	2.528	5.998	Yes	**
	RAD1	-	0	0	0	0	0	0		One-way analysis of variance									RAD1	-	0	0	0	0	0	0		One-way analysis of variance
		iSWI/SNF	0.962995	3.27852	1.2052	3.07342	2.13003	0.607336		P value	0.0006									iSWI/SNF	0.450838	0.192229	0.238674	0.228603	0.277586	0.0586058		P value	0.0001
		siBRG1	-0.45	-0.267	-0.13	-0.7	-0.38675	0.123284		P value summary	***									siBRG1	0.19	0.74	0.2	0.48	0.4025	0.131045		P value summary	***
		iPARP	-0.373361	0.0796203	0.468554	0.256639	0.107863	0.179027												iPARP	-0.945865	-0.387459	-1.01137	-0.325997	-0.667673	0.180458
										Tukey's Multiple Comparison Test	Mean Diff.	q	Significant? P < 0.05?	Summary														Tukey's Multiple Comparison Test	Mean Diff.	q	Significant? P < 0.05?	Summary
										- vs iSWI/SNF	-2.13	6.604	Yes	**														- vs iSWI/SNF	-0.2776	2.407	No	ns
										- vs siBRG1	0.3868	1.199	No	ns														- vs siBRG1	-0.4025	3.491	No	ns
										- vs iPARP	-0.1079	0.3344	No	ns														- vs iPARP	0.6677	5.791	Yes	**
										iSWI/SNF vs siBRG1	2.517	7.803	Yes	***														iSWI/SNF vs siBRG1	-0.1249	1.084	No	ns
										iSWI/SNF vs iPARP	2.022	6.27	Yes	**														iSWI/SNF vs iPARP	0.9453	8.199	Yes	***
										siBRG1 vs iPARP	-0.4946	1.533	No	ns														siBRG1 vs iPARP	1.07	9.282	Yes	***
	IL1RL1	-	0	0	0	0	0	0		One-way analysis of variance									IL1RL1	-	0	0	0	0	0	0		One-way analysis of variance
		iSWI/SNF	0.773782	1.42692	1.3816	2.21423	1.44913	0.295314		P value	< 0.0001									iSWI/SNF	-1.18909	-0.759092	0.467024	1.17702	-0.0760341	0.545476		P value	0.6771
		siBRG1	-3.16	-4.26	-2.84	-1.89	-3.0375	0.488644		P value summary	***									siBRG1	0.07	-1.01	-0.11	-1.03	-0.52	0.291033		P value summary	ns
		iPARP	0.551052	0.346766	0.094619	-0.342986	0.162363	0.192581												iPARP	-0.13391	-0.535803	0.169351	-0.41491	-0.228818	0.157166
										Tukey's Multiple Comparison Test	Mean Diff.	q	Significant? P < 0.05?	Summary
										- vs iSWI/SNF	-1.449	4.81	Yes	*
										- vs siBRG1	3.038	10.08	Yes	***
										- vs iPARP	-0.1624	0.539	No	ns
										iSWI/SNF vs siBRG1	4.487	14.89	Yes	***
										iSWI/SNF vs iPARP	1.287	4.271	Yes	*
										siBRG1 vs iPARP	-3.2	10.62	Yes	***
	IL21R	-	0	0	0	0	0	0		One-way analysis of variance									IL21R	-	0	0	0	0	0	0		One-way analysis of variance
		iSWI/SNF	1.06366	2.27642	1.42579	0.972108	1.4345	0.297243		P value	< 0.0001									iSWI/SNF	-0.482827	-0.0528272	0.258531	0.968531	0.172852	0.305681		P value	0.414
		siBRG1	2.54	2.08	3.86	3.45	2.9825	0.408133		P value summary	***									siBRG1	0.515	1.01	0.46	0.29	0.56875	0.154682		P value summary	ns
		iPARP	-0.195222	0.636918	-0.0946738	-0.532279	-0.0463143	0.246218												iPARP	-0.808483	0.321817	-0.535587	0.980719	-0.0103833	0.408803
										Tukey's Multiple Comparison Test	Mean Diff.	q	Significant? P < 0.05?	Summary
										- vs iSWI/SNF	-1.435	5.107	Yes	*
										- vs siBRG1	-2.983	10.62	Yes	***
										- vs iPARP	0.04633	0.1649	No	ns
										iSWI/SNF vs siBRG1	-1.548	5.512	Yes	**
										iSWI/SNF vs iPARP	1.481	5.272	Yes	*
										siBRG1 vs iPARP	3.029	10.78	Yes	***
	IL1RAPL2	-	0	0	0	0	0	0		One-way analysis of variance									IL1RAPL2	-	0	0	0	0	0	0		One-way analysis of variance
		iSWI/SNF	-0.0784506	0.756697	0.337697	0.893301	0.477311	0.219747		P value	0.3467									iSWI/SNF	-0.488654	-1.05865	-0.472256	-0.662774	-0.670585	0.136349		P value	0.1821
		siBRG1	0.62	-0.236	-0.3	0.61	0.1735	0.255243		P value summary	ns									siBRG1	0.23	0.19	0.02	0.173	0.15325	0.0459952		P value summary	ns
		iPARP	0.456601	0.284651	0.323891	-0.113714	0.237857	0.122829												iPARP	-1.34709	0.973651	-0.201781	0.613029	0.00945116	0.514686

## Sheet: iHDAC iPARP
	MCF7
			Rep1	Rep2	Rep3	Rep4	Average	SEM		One-way analysis of variance
	CDK4	-	0	0	0	0	0	0		P value	< 0.0001
		iHDAC	-0.23154	-0.23154	-0.256568	-1.12994	-0.462397	0.222592		P value summary	***
		iPARP1	-1.71181	-1.48027	-1.57952	-1.57952	-1.58778	0.047503
		iPARP/iHDAC	-1.67391	-0.962094	-0.99144	-1.17222	-1.19991	0.164685		Tukey's Multiple Comparison Test	Mean Diff.	q	Significant? P < 0.05?	Summary
										- vs iHDAC	0.4624	3.292	No	ns
										- vs iPARP1	1.588	11.3	Yes	***
										- vs iPARP/iHDAC	1.2	8.542	Yes	***
										iHDAC vs iPARP1	1.125	8.012	Yes	***
										iHDAC vs iPARP/iHDAC	0.7375	5.251	Yes	*
										iPARP1 vs iPARP/iHDAC	-0.3879	2.761	No	ns
	LIG1	-	0	0	0	0	0	0		One-way analysis of variance
		iHDAC	-0.021763	-0.021763	-0.0467907	1.00618	0.228966	0.259139		P value	< 0.0001
		iPARP1	-1.84761	-1.82585	-1.9251	-1.3883	-1.74672	0.121356		P value summary	***
		iPARP/iHDAC	-1.7125	-1.35111	-1.82802	-1.13201	-1.50591	0.160779
										Tukey's Multiple Comparison Test	Mean Diff.	q	Significant? P < 0.05?	Summary
										- vs iHDAC	-0.229	1.395	No	ns
										- vs iPARP1	1.747	10.64	Yes	***
										- vs iPARP/iHDAC	1.506	9.176	Yes	***
										iHDAC vs iPARP1	1.976	12.04	Yes	***
										iHDAC vs iPARP/iHDAC	1.735	10.57	Yes	***
										iPARP1 vs iPARP/iHDAC	-0.2408	1.467	No	ns
	NEIL3	-	0	0	0	0	0	0		One-way analysis of variance
		iHDAC	-0.730364	-0.698247	0.658793	0.658793	-0.0277564	0.396434		P value	0.0025
		iPARP1	-1.27167	-1.24247	-2.35367	-2.35367	-1.80537	0.316617		P value summary	**
		iPARP/iHDAC	-0.887097	0.854569	1.01181	1.01181	0.497775	0.463109
										Tukey's Multiple Comparison Test	Mean Diff.	q	Significant? P < 0.05?	Summary
										- vs iHDAC	0.02775	0.08079	No	ns
										- vs iPARP1	1.805	5.256	Yes	*
										- vs iPARP/iHDAC	-0.4978	1.449	No	ns
										iHDAC vs iPARP1	1.778	5.176	Yes	*
										iHDAC vs iPARP/iHDAC	-0.5255	1.53	No	ns
										iPARP1 vs iPARP/iHDAC	-2.303	6.706	Yes	**
	MDA-MB-231
			Rep1	Rep2	Rep3	Rep4	Average	SEM		One-way analysis of variance
	CDK4	-	0	0	0	0	0	0		P value	0.0044
		iHDAC	-0.690567	-0.690567	-0.182899	0.003949	-0.390021	0.177662		P value summary	**
		iPARP1	-0.732763	-0.66294	-0.639883	-0.63045	-0.666509	0.0231147
		iPARP/iHDAC	-0.621388	-0.575378	-0.288966	-0.262992	-0.437181	0.093693		Tukey's Multiple Comparison Test	Mean Diff.	q	Significant? P < 0.05?	Summary
										- vs iHDAC	0.3901	3.858	No	ns
										- vs iPARP1	0.6665	6.593	Yes	**
										- vs iPARP/iHDAC	0.4372	4.325	Yes	*
										iHDAC vs iPARP1	0.2765	2.735	No	ns
										iHDAC vs iPARP/iHDAC	0.04715	0.4664	No	ns
										iPARP1 vs iPARP/iHDAC	-0.2293	2.269	No	ns
	LIG1	-	0	0	0	0	0	0		One-way analysis of variance
		iHDAC	0.0439152	0.210288	-0.404548	-0.438175	-0.14713	0.162074		P value	< 0.0001
		iPARP1	-1.48652	-2.03043	-0.911329	-1.51329	-1.48539	0.228655		P value summary	***
		iPARP/iHDAC	-1.2096	-1.52146	-0.952884	-1.29806	-1.2455	0.117555
										Tukey's Multiple Comparison Test	Mean Diff.	q	Significant? P < 0.05?	Summary
										- vs iHDAC	0.1471	0.9682	No	ns
										- vs iPARP1	1.485	9.775	Yes	***
										- vs iPARP/iHDAC	1.246	8.196	Yes	***
										iHDAC vs iPARP1	1.338	8.806	Yes	***
										iHDAC vs iPARP/iHDAC	1.098	7.228	Yes	**
										iPARP1 vs iPARP/iHDAC	-0.2399	1.578	No	ns
	NEIL3	-	0	0	0	0	0	0		One-way analysis of variance
		iHDAC	-0.459235	-1.16214	0.711321	0.411321	-0.124684	0.425681		P value	0.0014
		iPARP1	-1.2884	-1.24961	-1.55243	-1.55243	-1.41072	0.0822002		P value summary	**
		iPARP/iHDAC	-1.24139	-0.979373	-1.18848	-0.884755	-1.0735	0.0846017
										Tukey's Multiple Comparison Test	Mean Diff.	q	Significant? P < 0.05?	Summary
										- vs iHDAC	0.1247	0.5645	No	ns
										- vs iPARP1	1.411	6.388	Yes	**
										- vs iPARP/iHDAC	1.074	4.861	Yes	*
										iHDAC vs iPARP1	1.286	5.823	Yes	**
										iHDAC vs iPARP/iHDAC	0.9489	4.296	Yes	*
										iPARP1 vs iPARP/iHDAC	-0.3372	1.527	No	ns

## Sheet: iPARP
	MDA-MB-231
			Rep1	Rep2	Rep3	Rep4	Rep5	Average	SEM		Paired t test
		-	0	0	0	0	0				P value	0.0007
	CDK2	iPARP	-0.858969	-1.01445	-1.01725	-0.84967	-0.52717	-0.853501	0.0892365		P value summary	***
		-	0	0	0	0	0				P value	0.0002
	CDK4	iPARP	-0.796105	-1.05158	-1.03886	-0.786806	-0.764305	-0.887532	0.0646172		P value summary	***
		-	0	0	0	0	0				P value	0.6563
	PCNA	iPARP	-0.854501	0.511948	-0.847281	0.135296	0.345156	-0.141876	0.295554		P value summary	ns
		-	0	0	0	0	0				P value	0.0038
	BRCA1	iPARP	-0.473	-0.828479	-1.01576	-0.463701	-0.541201	-0.664428	0.110109		P value summary	**
		-	0	0	0	0	0				P value	0.0009
	BRCA2	iPARP	-0.347201	-0.520759	-0.603545	-0.440192	-0.334805	-0.4493	0.0512431		P value summary	***
		-	0	0	0	0	0				P value	0.5503
	XRCC2	iPARP	0.297228	-0.258251	-0.455275	-0.306527	0.229027	-0.0987595	0.151655		P value summary	ns
		-	0	0	0	0	0				P value	0.0031
	LIG1	iPARP	-0.826553	-1.18203	-1.56931	-0.817254	-0.694753	-1.01798	0.16005		P value summary	**
		-	0	0	0	0	0				P value	0.0013
	NEIL3	iPARP	-0.709294	-0.964773	-1.05205	-0.599995	-0.577495	-0.780722	0.0965842		P value summary	**
		-	0	0	0	0	0				P value	0.005
	EXO1	iPARP	-0.615062	-0.870541	-1.05782	-0.305763	-0.683263	-0.706489	0.12646		P value summary	**
	MCF7
			Rep1	Rep2	Rep3	Rep4	Rep5	Average	SEM		Paired t test
		-	0	0	0	0	0				P value	0.9827
	CDK2	iPARP	0.600124	-0.850256	0.51371	0.725113	-0.945832	0.00857181	0.371966		P value summary	ns
		-	0	0	0	0	0				P value	0.0005
	CDK4	iPARP	-0.829057	-1.07944	-0.715471	-0.604067	-0.875012	-0.820609	0.0799921		P value summary	***
		-	0	0	0	0	0				P value	0.0011
	PCNA	iPARP	-0.936469	-1.68685	-1.42288	-0.911479	-1.18242	-1.22802	0.147614		P value summary	**
		-	0	0	0	0	0				P value	0.0011
	BRCA1	iPARP	-0.850023	-1.0004	-0.536437	-0.725033	-1.09598	-0.841575	0.099177		P value summary	**
		-	0	0	0	0	0				P value	< 0.0001
	BRCA2	iPARP	-1.33138	-1.18352	-0.919552	-1.20815	-1.20791	-1.1701	0.0677672		P value summary	***
		-	0	0	0	0	0				P value	0.001
	XRCC2	iPARP	1.99201	1.15416	1.5056	1.117	1.24606	1.40297	0.162148		P value summary	***
		-	0	0	0	0	0				P value	0.0001
	LIG1	iPARP	-0.865857	-1.21624	-0.852271	-0.940867	-1.01181	-0.977409	0.0662065		P value summary	***
		-	0	0	0	0	0				P value	< 0.0001
	NEIL3	iPARP	-1.59809	-2.04847	-1.78451	-1.6731	-1.84405	-1.78965	0.0775433		P value summary	***
		-	0	0	0	0	0				P value	0.1051
	EXO1	iPARP	1.19864	-0.15174	1.01222	1.02363	-0.0473164	0.607087	0.290839		P value summary	ns

## Sheet: siPARP1 iSWI iEP300
	MCF7
			Rep1	Rep2	Rep3	Rep4	Average	SEM		One-way analysis of variance
PARP1	siCTRL	(siCTRL)-	0	0	0	0	0	0		P value	< 0.0001
		(siCTRL)iSWI/SNF	-2.93216	-4.74995	-3.95709	-2.95698	-3.64904	0.437777		P value summary	***
		(siCTRL)iEP300	-3.07566	-3.45268	-2.90355	-2.60073	-3.00816	0.177739
	siPARP1	(siPARP1)-	-1.95818	-2.02549	-3.00034	-3.10979	-2.52345	0.308047		Tukey's Multiple Comparison Test	Mean Diff.	q	Significant? P < 0.05?	Summary
		(siPARP1)iSWI/SNF	-3.30817	-3.74197	-4.57534	-4.73034	-4.08895	0.338866		(siCTRL)- vs (siCTRL)iSWI/SNF	3.649	10.12	Yes	***
		(siPARP1)iEP300	-2.00809	-4.39997	-2.58536	-1.81269	-2.70153	0.589426		(siCTRL)- vs (siCTRL)iEP300	3.009	8.342	Yes	***
										(siCTRL)- vs (siPARP1)-	2.523	6.996	Yes	**
										(siCTRL)- vs (siPARP1)iSWI/SNF	4.089	11.34	Yes	***
										(siCTRL)- vs (siPARP1)iEP300	2.702	7.491	Yes	***
										(siCTRL)iSWI/SNF vs (siCTRL)iEP300	-0.6405	1.776	No	ns
										(siCTRL)iSWI/SNF vs (siPARP1)-	-1.126	3.121	No	ns
										(siCTRL)iSWI/SNF vs (siPARP1)iSWI/SNF	0.4398	1.219	No	ns
										(siCTRL)iSWI/SNF vs (siPARP1)iEP300	-0.9475	2.627	No	ns
										(siCTRL)iEP300 vs (siPARP1)-	-0.4853	1.346	No	ns
										(siCTRL)iEP300 vs (siPARP1)iSWI/SNF	1.08	2.995	No	ns
										(siCTRL)iEP300 vs (siPARP1)iEP300	-0.307	0.8512	No	ns
										(siPARP1)- vs (siPARP1)iSWI/SNF	1.566	4.341	No	ns
										(siPARP1)- vs (siPARP1)iEP300	0.1782	0.4943	No	ns
										(siPARP1)iSWI/SNF vs (siPARP1)iEP300	-1.387	3.847	No	ns
CDK2	siCTRL	(siCTRL)-	0	0	0	0	0	0		One-way analysis of variance
		(siCTRL)iSWI/SNF	-1.59942	-1.52294	-0.963124	-0.749156	-1.20866	0.208746		P value	< 0.0001
		(siCTRL)iEP300	-1.07546	-1.45248	-1.23032	-0.9275	-1.17144	0.112238		P value summary	***
	siPARP1	(siPARP1)-	0.105493	0.0381784	-0.550289	-0.0849034	-0.12288	0.147822
		(siPARP1)iSWI/SNF	-1.22538	-1.85918	-1.22788	-1.78288	-1.52383	0.172294
		(siPARP1)iEP300	-2.1184	-2.01028	-1.89466	-1.62198	-1.91133	0.106719		Tukey's Multiple Comparison Test	Mean Diff.	q	Significant? P < 0.05?	Summary
										(siCTRL)- vs (siCTRL)iSWI/SNF	1.209	8.58	Yes	***
										(siCTRL)- vs (siCTRL)iEP300	1.171	8.314	Yes	***
										(siCTRL)- vs (siPARP1)-	0.123	0.8733	No	ns
										(siCTRL)- vs (siPARP1)iSWI/SNF	1.524	10.82	Yes	***
										(siCTRL)- vs (siPARP1)iEP300	1.911	13.57	Yes	***
										(siCTRL)iSWI/SNF vs (siCTRL)iEP300	-0.0375	0.2662	No	ns
										(siCTRL)iSWI/SNF vs (siPARP1)-	-1.086	7.707	Yes	***
										(siCTRL)iSWI/SNF vs (siPARP1)iSWI/SNF	0.3153	2.238	No	ns
										(siCTRL)iSWI/SNF vs (siPARP1)iEP300	0.7028	4.989	Yes	*
										(siCTRL)iEP300 vs (siPARP1)-	-1.048	7.44	Yes	***
										(siCTRL)iEP300 vs (siPARP1)iSWI/SNF	0.3528	2.504	No	ns
										(siCTRL)iEP300 vs (siPARP1)iEP300	0.7403	5.256	Yes	*
										(siPARP1)- vs (siPARP1)iSWI/SNF	1.401	9.945	Yes	***
										(siPARP1)- vs (siPARP1)iEP300	1.788	12.7	Yes	***
										(siPARP1)iSWI/SNF vs (siPARP1)iEP300	0.3875	2.751	No	ns
CDK4	siCTRL	(siCTRL)-	0	0	0	0	0	0		One-way analysis of variance
		(siCTRL)iSWI/SNF	-1.45961	-1.38312	-1.04359	-0.829624	-1.17899	0.147425		P value	< 0.0001
		(siCTRL)iEP300	-2.20764	-2.58466	-1.65038	-1.34757	-1.94756	0.277165		P value summary	***
	siPARP1	(siPARP1)-	-1.72205	-1.78936	-1.19223	-1.30168	-1.50133	0.149187
		(siPARP1)iSWI/SNF	-0.563164	-2.20186	-1.09798	-1.25298	-1.279	0.341265		Tukey's Multiple Comparison Test	Mean Diff.	q	Significant? P < 0.05?	Summary
		(siPARP1)iEP300	-1.78088	-2.17275	-1.29717	-2.5245	-1.94383	0.263676		(siCTRL)- vs (siCTRL)iSWI/SNF	1.179	5.214	Yes	*
										(siCTRL)- vs (siCTRL)iEP300	1.948	8.612	Yes	***
										(siCTRL)- vs (siPARP1)-	1.501	6.638	Yes	**
										(siCTRL)- vs (siPARP1)iSWI/SNF	1.279	5.655	Yes	**
										(siCTRL)- vs (siPARP1)iEP300	1.944	8.595	Yes	***
										(siCTRL)iSWI/SNF vs (siCTRL)iEP300	0.7685	3.398	No	ns
										(siCTRL)iSWI/SNF vs (siPARP1)-	0.322	1.424	No	ns
										(siCTRL)iSWI/SNF vs (siPARP1)iSWI/SNF	0.09975	0.441	No	ns
										(siCTRL)iSWI/SNF vs (siPARP1)iEP300	0.7648	3.381	No	ns
										(siCTRL)iEP300 vs (siPARP1)-	-0.4465	1.974	No	ns
										(siCTRL)iEP300 vs (siPARP1)iSWI/SNF	-0.6687	2.957	No	ns
										(siCTRL)iEP300 vs (siPARP1)iEP300	-0.00375	0.01658	No	ns
										(siPARP1)- vs (siPARP1)iSWI/SNF	-0.2223	0.9827	No	ns
										(siPARP1)- vs (siPARP1)iEP300	0.4428	1.958	No	ns
										(siPARP1)iSWI/SNF vs (siPARP1)iEP300	0.665	2.94	No	ns
PCNA	siCTRL	(siCTRL)-	0	0	0	0	0	0		One-way analysis of variance
		(siCTRL)iSWI/SNF	-1.28489	-1.2084	-0.985957	-0.771989	-1.06281	0.11583		P value	< 0.0001
		(siCTRL)iEP300	-1.00302	-1.38004	-1.75035	-1.44753	-1.39524	0.153543		P value summary	***
	siPARP1	(siPARP1)-	-0.0662665	-0.133581	-0.00761875	-0.11707	-0.0811341	0.0283837
		(siPARP1)iSWI/SNF	-0.611043	-1.60787	-0.974689	-1.12969	-1.08082	0.206585
		(siPARP1)iEP300	-1.54142	-1.87157	-1.29816	-0.525488	-1.30916	0.286431		Tukey's Multiple Comparison Test	Mean Diff.	q	Significant? P < 0.05?	Summary
										(siCTRL)- vs (siCTRL)iSWI/SNF	1.063	6.456	Yes	**
										(siCTRL)- vs (siCTRL)iEP300	1.395	8.476	Yes	***
										(siCTRL)- vs (siPARP1)-	0.08125	0.4936	No	ns
										(siCTRL)- vs (siPARP1)iSWI/SNF	1.081	6.567	Yes	**
										(siCTRL)- vs (siPARP1)iEP300	1.309	7.952	Yes	***
										(siCTRL)iSWI/SNF vs (siCTRL)iEP300	0.3325	2.02	No	ns
										(siCTRL)iSWI/SNF vs (siPARP1)-	-0.9815	5.962	Yes	**
										(siCTRL)iSWI/SNF vs (siPARP1)iSWI/SNF	0.01825	0.1109	No	ns
										(siCTRL)iSWI/SNF vs (siPARP1)iEP300	0.2463	1.496	No	ns
										(siCTRL)iEP300 vs (siPARP1)-	-1.314	7.982	Yes	***
										(siCTRL)iEP300 vs (siPARP1)iSWI/SNF	-0.3143	1.909	No	ns
										(siCTRL)iEP300 vs (siPARP1)iEP300	-0.08625	0.5239	No	ns
										(siPARP1)- vs (siPARP1)iSWI/SNF	0.9998	6.073	Yes	**
										(siPARP1)- vs (siPARP1)iEP300	1.228	7.458	Yes	***
										(siPARP1)iSWI/SNF vs (siPARP1)iEP300	0.228	1.385	No	ns
BRCA1	siCTRL	(siCTRL)-	0	0	0	0	0	0		One-way analysis of variance
		(siCTRL)iSWI/SNF	-2.49427	-2.81778	-1.73919	-1.92522	-2.24411	0.249719		P value	< 0.0001
		(siCTRL)iEP300	-0.734912	-1.11193	-1.94494	-1.64213	-1.35848	0.269879		P value summary	***
	siPARP1	(siPARP1)-	-1.80206	-1.86938	-1.01549	-1.12495	-1.45297	0.222532
		(siPARP1)iSWI/SNF	-1.08318	-1.77618	-1.25171	-1.40671	-1.37945	0.147827		Tukey's Multiple Comparison Test	Mean Diff.	q	Significant? P < 0.05?	Summary
		(siPARP1)iEP300	-1.15951	-0.881842	-1.39535	-1.41977	-1.21412	0.125342		(siCTRL)- vs (siCTRL)iSWI/SNF	2.244	11.66	Yes	***
										(siCTRL)- vs (siCTRL)iEP300	1.359	7.058	Yes	**
										(siCTRL)- vs (siPARP1)-	1.453	7.548	Yes	***
										(siCTRL)- vs (siPARP1)iSWI/SNF	1.38	7.167	Yes	***
										(siCTRL)- vs (siPARP1)iEP300	1.214	6.309	Yes	**
										(siCTRL)iSWI/SNF vs (siCTRL)iEP300	-0.8855	4.601	Yes	*
										(siCTRL)iSWI/SNF vs (siPARP1)-	-0.7913	4.111	No	ns
										(siCTRL)iSWI/SNF vs (siPARP1)iSWI/SNF	-0.8645	4.491	No	ns
										(siCTRL)iSWI/SNF vs (siPARP1)iEP300	-1.03	5.35	Yes	*
										(siCTRL)iEP300 vs (siPARP1)-	0.09425	0.4897	No	ns
										(siCTRL)iEP300 vs (siPARP1)iSWI/SNF	0.021	0.1091	No	ns
										(siCTRL)iEP300 vs (siPARP1)iEP300	-0.1443	0.7494	No	ns
										(siPARP1)- vs (siPARP1)iSWI/SNF	-0.07325	0.3806	No	ns
										(siPARP1)- vs (siPARP1)iEP300	-0.2385	1.239	No	ns
										(siPARP1)iSWI/SNF vs (siPARP1)iEP300	-0.1652	0.8585	No	ns
BRCA2	siCTRL	(siCTRL)-	0	0	0	0	0	0		One-way analysis of variance
		(siCTRL)iSWI/SNF	-1.37209	-1.2956	-1.43418	-1.22021	-1.33052	0.0464225		P value	< 0.0001
		(siCTRL)iEP300	-1.60169	-1.60686	-1.1889	-0.886084	-1.32088	0.174906		P value summary	***
	siPARP1	(siPARP1)-	-1.19278	-1.2601	-1.77602	-1.88548	-1.5286	0.17641
		(siPARP1)iSWI/SNF	-0.542296	-1.1915	-1.22257	-1.17263	-1.03225	0.163642		Tukey's Multiple Comparison Test	Mean Diff.	q	Significant? P < 0.05?	Summary
		(siPARP1)iEP300	-1.50894	-1.55517	-2.1576	-2.38493	-1.90166	0.218582		(siCTRL)- vs (siCTRL)iSWI/SNF	1.331	8.757	Yes	***
										(siCTRL)- vs (siCTRL)iEP300	1.321	8.695	Yes	***
										(siCTRL)- vs (siPARP1)-	1.529	10.06	Yes	***
										(siCTRL)- vs (siPARP1)iSWI/SNF	1.033	6.796	Yes	**
										(siCTRL)- vs (siPARP1)iEP300	1.902	12.52	Yes	***
										(siCTRL)iSWI/SNF vs (siCTRL)iEP300	-0.0095	0.06253	No	ns
										(siCTRL)iSWI/SNF vs (siPARP1)-	0.198	1.303	No	ns
										(siCTRL)iSWI/SNF vs (siPARP1)iSWI/SNF	-0.298	1.961	No	ns
										(siCTRL)iSWI/SNF vs (siPARP1)iEP300	0.5713	3.76	No	ns
										(siCTRL)iEP300 vs (siPARP1)-	0.2075	1.366	No	ns
										(siCTRL)iEP300 vs (siPARP1)iSWI/SNF	-0.2885	1.899	No	ns
										(siCTRL)iEP300 vs (siPARP1)iEP300	0.5808	3.822	No	ns
										(siPARP1)- vs (siPARP1)iSWI/SNF	-0.496	3.265	No	ns
										(siPARP1)- vs (siPARP1)iEP300	0.3733	2.457	No	ns
										(siPARP1)iSWI/SNF vs (siPARP1)iEP300	0.8692	5.721	Yes	**
XRCC2	siCTRL	(siCTRL)-	0	0	0	0	0	0		One-way analysis of variance
		(siCTRL)iSWI/SNF	-1.40504	-1.32855	-1.45849	-1.24452	-1.35915	0.0465922		P value	< 0.0001
		(siCTRL)iEP300	-0.937574	-1.31459	-1.62751	-1.32469	-1.30109	0.141254		P value summary	***
	siPARP1	(siPARP1)-	0.546453	0.479138	0.51492	0.405468	0.486495	0.0303073
		(siPARP1)iSWI/SNF	-0.604912	-2.33871	-1.33629	-1.49129	-1.4428	0.355716		Tukey's Multiple Comparison Test	Mean Diff.	q	Significant? P < 0.05?	Summary
		(siPARP1)iEP300	-1.71144	-2.24285	-1.79823	-1.52555	-1.81952	0.15214		(siCTRL)- vs (siCTRL)iSWI/SNF	1.359	8.011	Yes	***
										(siCTRL)- vs (siCTRL)iEP300	1.302	7.671	Yes	***
										(siCTRL)- vs (siPARP1)-	-0.4863	2.866	No	ns
										(siCTRL)- vs (siPARP1)iSWI/SNF	1.443	8.503	Yes	***
										(siCTRL)- vs (siPARP1)iEP300	1.82	10.72	Yes	***
										(siCTRL)iSWI/SNF vs (siCTRL)iEP300	-0.05775	0.3404	No	ns
										(siCTRL)iSWI/SNF vs (siPARP1)-	-1.846	10.88	Yes	***
										(siCTRL)iSWI/SNF vs (siPARP1)iSWI/SNF	0.0835	0.4921	No	ns
										(siCTRL)iSWI/SNF vs (siPARP1)iEP300	0.4603	2.713	No	ns
										(siCTRL)iEP300 vs (siPARP1)-	-1.788	10.54	Yes	***
										(siCTRL)iEP300 vs (siPARP1)iSWI/SNF	0.1412	0.8325	No	ns
										(siCTRL)iEP300 vs (siPARP1)iEP300	0.518	3.053	No	ns
										(siPARP1)- vs (siPARP1)iSWI/SNF	1.929	11.37	Yes	***
										(siPARP1)- vs (siPARP1)iEP300	2.306	13.59	Yes	***
										(siPARP1)iSWI/SNF vs (siPARP1)iEP300	0.3768	2.22	No	ns
LIG1	siCTRL	(siCTRL)-	0	0	0	0	0	0		One-way analysis of variance
		(siCTRL)iSWI/SNF	-0.687398	-0.610908	-1.68703	-1.47306	-1.1146	0.272699		P value	0.0003
		(siCTRL)iEP300	-0.787757	-1.16478	-1.35613	-1.05332	-1.0905	0.118713		P value summary	***
	siPARP1	(siPARP1)-	-0.749661	-0.816976	-1.24831	-1.35776	-1.04318	0.152304
		(siPARP1)iSWI/SNF	-1.2347	-1.9685	-1.799	-0.954002	-1.48905	0.237506		Tukey's Multiple Comparison Test	Mean Diff.	q	Significant? P < 0.05?	Summary
		(siPARP1)iEP300	-0.948921	-1.50147	-0.912076	-1.1394	-1.12547	0.134869		(siCTRL)- vs (siCTRL)iSWI/SNF	1.115	6.327	Yes	**
										(siCTRL)- vs (siCTRL)iEP300	1.091	6.191	Yes	**
										(siCTRL)- vs (siPARP1)-	1.043	5.923	Yes	**
										(siCTRL)- vs (siPARP1)iSWI/SNF	1.489	8.453	Yes	***
										(siCTRL)- vs (siPARP1)iEP300	1.125	6.388	Yes	**
										(siCTRL)iSWI/SNF vs (siCTRL)iEP300	-0.024	0.1363	No	ns
										(siCTRL)iSWI/SNF vs (siPARP1)-	-0.07125	0.4045	No	ns
										(siCTRL)iSWI/SNF vs (siPARP1)iSWI/SNF	0.3745	2.126	No	ns
										(siCTRL)iSWI/SNF vs (siPARP1)iEP300	0.01075	0.06103	No	ns
										(siCTRL)iEP300 vs (siPARP1)-	-0.04725	0.2682	No	ns
										(siCTRL)iEP300 vs (siPARP1)iSWI/SNF	0.3985	2.262	No	ns
										(siCTRL)iEP300 vs (siPARP1)iEP300	0.03475	0.1973	No	ns
										(siPARP1)- vs (siPARP1)iSWI/SNF	0.4458	2.531	No	ns
										(siPARP1)- vs (siPARP1)iEP300	0.082	0.4655	No	ns
										(siPARP1)iSWI/SNF vs (siPARP1)iEP300	-0.3638	2.065	No	ns
NEIL3	siCTRL	(siCTRL)-	0	0	0	0	0	0		One-way analysis of variance
		(siCTRL)iSWI/SNF	-0.796671	-0.720181	-1.36887	-1.1549	-1.01016	0.152558		P value	0.0014
		(siCTRL)iEP300	-0.437819	-0.514839	-1.01723	-1.01441	-0.746075	0.156531		P value summary	**
	siPARP1	(siPARP1)-	-0.608377	-0.575691	-1.05649	-1.06594	-0.826624	0.135619
		(siPARP1)iSWI/SNF	-0.288875	-1.00799	-0.616904	-0.771903	-0.671419	0.150746
		(siPARP1)iEP300	-0.819404	-0.68893	-1.35701	-0.584341	-0.862422	0.171732
										Tukey's Multiple Comparison Test	Mean Diff.	q	Significant? P < 0.05?	Summary
										(siCTRL)- vs (siCTRL)iSWI/SNF	1.01	7.193	Yes	***
										(siCTRL)- vs (siCTRL)iEP300	0.746	5.312	Yes	*
										(siCTRL)- vs (siPARP1)-	0.8265	5.885	Yes	**
										(siCTRL)- vs (siPARP1)iSWI/SNF	0.6715	4.781	Yes	*
										(siCTRL)- vs (siPARP1)iEP300	0.8623	6.14	Yes	**
										(siCTRL)iSWI/SNF vs (siCTRL)iEP300	-0.2643	1.882	No	ns
										(siCTRL)iSWI/SNF vs (siPARP1)-	-0.1838	1.308	No	ns
										(siCTRL)iSWI/SNF vs (siPARP1)iSWI/SNF	-0.3387	2.412	No	ns
										(siCTRL)iSWI/SNF vs (siPARP1)iEP300	-0.148	1.054	No	ns
										(siCTRL)iEP300 vs (siPARP1)-	0.0805	0.5732	No	ns
										(siCTRL)iEP300 vs (siPARP1)iSWI/SNF	-0.0745	0.5305	No	ns
										(siCTRL)iEP300 vs (siPARP1)iEP300	0.1163	0.8278	No	ns
										(siPARP1)- vs (siPARP1)iSWI/SNF	-0.155	1.104	No	ns
										(siPARP1)- vs (siPARP1)iEP300	0.03575	0.2546	No	ns
										(siPARP1)iSWI/SNF vs (siPARP1)iEP300	0.1907	1.358	No	ns
EXO1	siCTRL	(siCTRL)-	0	0	0	0	0	0		One-way analysis of variance
		(siCTRL)iSWI/SNF	-1.08393	-1.00744	-0.816652	-0.602685	-0.877674	0.107518		P value	< 0.0001
		(siCTRL)iEP300	-1.14818	-1.5252	-1.15941	-0.856597	-1.17235	0.136917		P value summary	***
	siPARP1	(siPARP1)-	0.189961	0.0235156	0.071596	0.623256	0.227082	0.13661
		(siPARP1)iSWI/SNF	-0.973704	-1.3075	-1.36284	-0.917838	-1.14047	0.11355
		(siPARP1)iEP300	-1.84966	-1.50505	-1.75463	-0.981953	-1.52282	0.194381
										Tukey's Multiple Comparison Test	Mean Diff.	q	Significant? P < 0.05?	Summary
										(siCTRL)- vs (siCTRL)iSWI/SNF	0.8778	6.813	Yes	**
										(siCTRL)- vs (siCTRL)iEP300	1.172	9.099	Yes	***
										(siCTRL)- vs (siPARP1)-	-0.2273	1.764	No	ns
										(siCTRL)- vs (siPARP1)iSWI/SNF	1.141	8.855	Yes	***
										(siCTRL)- vs (siPARP1)iEP300	1.523	11.82	Yes	***
										(siCTRL)iSWI/SNF vs (siCTRL)iEP300	0.2945	2.286	No	ns
										(siCTRL)iSWI/SNF vs (siPARP1)-	-1.105	8.577	Yes	***
										(siCTRL)iSWI/SNF vs (siPARP1)iSWI/SNF	0.263	2.041	No	ns
										(siCTRL)iSWI/SNF vs (siPARP1)iEP300	0.6453	5.009	Yes	*
										(siCTRL)iEP300 vs (siPARP1)-	-1.4	10.86	Yes	***
										(siCTRL)iEP300 vs (siPARP1)iSWI/SNF	-0.0315	0.2445	No	ns
										(siCTRL)iEP300 vs (siPARP1)iEP300	0.3508	2.723	No	ns
										(siPARP1)- vs (siPARP1)iSWI/SNF	1.368	10.62	Yes	***
										(siPARP1)- vs (siPARP1)iEP300	1.75	13.59	Yes	***
										(siPARP1)iSWI/SNF vs (siPARP1)iEP300	0.3823	2.967	No	ns
	MDA-MB-231
			Rep1	Rep2	Rep3	Rep4	Average	SEM		One-way analysis of variance
PARP1	siCTRL	(siCTRL)-	0	0	0	0	0	0		P value	< 0.0001
		(siCTRL)iSWI/SNF	-3.35776	-2.37931	-2.97949	-2.83773	-2.88857	0.202143		P value summary	***
		(siCTRL)iEP300	-1.89917	-2.04087	-1.66375	-1.5256	-1.78235	0.115638
	siPARP1	(siPARP1)-	-2.13291	-1.40804	-1.54243	-1.37613	-1.61488	0.176398
		(siPARP1)iSWI/SNF	-3.27833	-2.10176	-3.9645	-3.34278	-3.17185	0.388795
		(siPARP1)iEP300	-1.46048	-3.04359	-1.94597	-2.90845	-2.33962	0.381553		Tukey's Multiple Comparison Test	Mean Diff.	q	Significant? P < 0.05?	Summary
										(siCTRL)- vs (siCTRL)iSWI/SNF	2.889	11.44	Yes	***
										(siCTRL)- vs (siCTRL)iEP300	1.783	7.062	Yes	**
										(siCTRL)- vs (siPARP1)-	1.615	6.398	Yes	**
										(siCTRL)- vs (siPARP1)iSWI/SNF	3.172	12.57	Yes	***
										(siCTRL)- vs (siPARP1)iEP300	2.34	9.269	Yes	***
										(siCTRL)iSWI/SNF vs (siCTRL)iEP300	-1.106	4.382	No	ns
										(siCTRL)iSWI/SNF vs (siPARP1)-	-1.274	5.047	Yes	*
										(siCTRL)iSWI/SNF vs (siPARP1)iSWI/SNF	0.2835	1.123	No	ns
										(siCTRL)iSWI/SNF vs (siPARP1)iEP300	-0.549	2.175	No	ns
										(siCTRL)iEP300 vs (siPARP1)-	-0.1678	0.6646	No	ns
										(siCTRL)iEP300 vs (siPARP1)iSWI/SNF	1.39	5.505	Yes	*
										(siCTRL)iEP300 vs (siPARP1)iEP300	0.557	2.207	No	ns
										(siPARP1)- vs (siPARP1)iSWI/SNF	1.557	6.17	Yes	**
										(siPARP1)- vs (siPARP1)iEP300	0.7247	2.871	No	ns
										(siPARP1)iSWI/SNF vs (siPARP1)iEP300	-0.8325	3.298	No	ns
CDK2	siCTRL	(siCTRL)-	0	0	0	0	0	0		One-way analysis of variance
		(siCTRL)iSWI/SNF	-1.78867	-1.22889	-0.684026	-0.542258	-1.06096	0.28415		P value	< 0.0001
		(siCTRL)iEP300	-1.68005	-1.23777	-0.32553	-0.687383	-0.982684	0.29867		P value summary	***
	siPARP1	(siPARP1)-	-0.559684	0.165191	-0.170827	-0.00452572	-0.142461	0.155069
		(siPARP1)iSWI/SNF	-1.44596	-1.26939	-1.00931	-1.38759	-1.27806	0.0968187
		(siPARP1)iEP300	-1.9595	-1.54261	-1.13837	-1.64195	-1.57061	0.169298
										Tukey's Multiple Comparison Test	Mean Diff.	q	Significant? P < 0.05?	Summary
										(siCTRL)- vs (siCTRL)iSWI/SNF	1.061	5.394	Yes	*
										(siCTRL)- vs (siCTRL)iEP300	0.9828	4.996	Yes	*
										(siCTRL)- vs (siPARP1)-	0.1428	0.7257	No	ns
										(siCTRL)- vs (siPARP1)iSWI/SNF	1.278	6.497	Yes	**
										(siCTRL)- vs (siPARP1)iEP300	1.571	7.985	Yes	***
										(siCTRL)iSWI/SNF vs (siCTRL)iEP300	-0.07825	0.3978	No	ns
										(siCTRL)iSWI/SNF vs (siPARP1)-	-0.9183	4.668	Yes	*
										(siCTRL)iSWI/SNF vs (siPARP1)iSWI/SNF	0.217	1.103	No	ns
										(siCTRL)iSWI/SNF vs (siPARP1)iEP300	0.5098	2.591	No	ns
										(siCTRL)iEP300 vs (siPARP1)-	-0.84	4.27	No	ns
										(siCTRL)iEP300 vs (siPARP1)iSWI/SNF	0.2953	1.501	No	ns
										(siCTRL)iEP300 vs (siPARP1)iEP300	0.588	2.989	No	ns
										(siPARP1)- vs (siPARP1)iSWI/SNF	1.135	5.771	Yes	**
										(siPARP1)- vs (siPARP1)iEP300	1.428	7.26	Yes	***
										(siPARP1)iSWI/SNF vs (siPARP1)iEP300	0.2928	1.488	No	ns
CDK4	siCTRL	(siCTRL)-	0	0	0	0	0	0		One-way analysis of variance
		(siCTRL)iSWI/SNF	-1.73276	-0.754305	-1.37616	-1.23439	-1.2744	0.202598		P value	< 0.0001
		(siCTRL)iEP300	-2.4174	-1.55911	-1.70797	-1.06983	-1.68858	0.278564		P value summary	***
	siPARP1	(siPARP1)-	-1.8273	-1.10243	-1.09983	-0.933529	-1.24077	0.199461
		(siPARP1)iSWI/SNF	-0.689892	-0.513323	-1.0582	-1.43647	-0.924472	0.204959
		(siPARP1)iEP300	-1.32885	-1.91196	-1.41382	-1.69442	-1.58726	0.13347		Tukey's Multiple Comparison Test	Mean Diff.	q	Significant? P < 0.05?	Summary
										(siCTRL)- vs (siCTRL)iSWI/SNF	1.274	6.683	Yes	**
										(siCTRL)- vs (siCTRL)iEP300	1.689	8.855	Yes	***
										(siCTRL)- vs (siPARP1)-	1.241	6.507	Yes	**
										(siCTRL)- vs (siPARP1)iSWI/SNF	0.9243	4.847	Yes	*
										(siCTRL)- vs (siPARP1)iEP300	1.587	8.324	Yes	***
										(siCTRL)iSWI/SNF vs (siCTRL)iEP300	0.4143	2.173	No	ns
										(siCTRL)iSWI/SNF vs (siPARP1)-	-0.0335	0.1757	No	ns
										(siCTRL)iSWI/SNF vs (siPARP1)iSWI/SNF	-0.35	1.836	No	ns
										(siCTRL)iSWI/SNF vs (siPARP1)iEP300	0.313	1.642	No	ns
										(siCTRL)iEP300 vs (siPARP1)-	-0.4478	2.348	No	ns
										(siCTRL)iEP300 vs (siPARP1)iSWI/SNF	-0.7643	4.008	No	ns
										(siCTRL)iEP300 vs (siPARP1)iEP300	-0.1013	0.531	No	ns
										(siPARP1)- vs (siPARP1)iSWI/SNF	-0.3165	1.66	No	ns
										(siPARP1)- vs (siPARP1)iEP300	0.3465	1.817	No	ns
										(siPARP1)iSWI/SNF vs (siPARP1)iEP300	0.663	3.477	No	ns
PCNA	siCTRL	(siCTRL)-	0	0	0	0	0	0		One-way analysis of variance
		(siCTRL)iSWI/SNF	-1.29317	-1.31471	-0.696918	-0.95515	-1.06499	0.147752		P value	0.0001
		(siCTRL)iEP300	-1.04905	-1.19075	-0.270703	-0.632556	-0.785764	0.208585		P value summary	***
	siPARP1	(siPARP1)-	-0.657851	0.0670242	0.283919	0.45022	0.0358281	0.244171
		(siPARP1)iSWI/SNF	-1.37301	-1.19644	-1.13082	-1.50909	-1.30234	0.0858173
		(siPARP1)iEP300	-0.131185	-0.714294	-0.960618	-1.24122	-0.761829	0.236168		Tukey's Multiple Comparison Test	Mean Diff.	q	Significant? P < 0.05?	Summary
										(siCTRL)- vs (siCTRL)iSWI/SNF	1.065	6.015	Yes	**
										(siCTRL)- vs (siCTRL)iEP300	0.786	4.439	No	ns
										(siCTRL)- vs (siPARP1)-	-0.03575	0.2019	No	ns
										(siCTRL)- vs (siPARP1)iSWI/SNF	1.302	7.355	Yes	***
										(siCTRL)- vs (siPARP1)iEP300	0.7618	4.302	No	ns
										(siCTRL)iSWI/SNF vs (siCTRL)iEP300	-0.279	1.576	No	ns
										(siCTRL)iSWI/SNF vs (siPARP1)-	-1.101	6.217	Yes	**
										(siCTRL)iSWI/SNF vs (siPARP1)iSWI/SNF	0.2373	1.34	No	ns
										(siCTRL)iSWI/SNF vs (siPARP1)iEP300	-0.3033	1.713	No	ns
										(siCTRL)iEP300 vs (siPARP1)-	-0.8218	4.641	Yes	*
										(siCTRL)iEP300 vs (siPARP1)iSWI/SNF	0.5163	2.916	No	ns
										(siCTRL)iEP300 vs (siPARP1)iEP300	-0.02425	0.137	No	ns
										(siPARP1)- vs (siPARP1)iSWI/SNF	1.338	7.557	Yes	***
										(siPARP1)- vs (siPARP1)iEP300	0.7975	4.504	Yes	*
										(siPARP1)iSWI/SNF vs (siPARP1)iEP300	-0.5405	3.053	No	ns
BRCA1	siCTRL	(siCTRL)-	0	0	0	0	0	0		One-way analysis of variance
		(siCTRL)iSWI/SNF	-1.98279	-2.1043	-2.20766	-2.0659	-2.09016	0.0466578		P value	< 0.0001
		(siCTRL)iEP300	-1.92217	-2.06388	-1.71683	-2.07868	-1.94539	0.0839567		P value summary	***
	siPARP1	(siPARP1)-	-2.17291	-1.68949	-2.28737	-2.12107	-2.06771	0.130772
		(siPARP1)iSWI/SNF	-1.99665	-1.63696	-2.28996	-2.42692	-2.08762	0.174983
		(siPARP1)iEP300	-1.16819	-1.7513	-1.60478	-1.88538	-1.60241	0.155668		Tukey's Multiple Comparison Test	Mean Diff.	q	Significant? P < 0.05?	Summary
										(siCTRL)- vs (siCTRL)iSWI/SNF	2.09	17.97	Yes	***
										(siCTRL)- vs (siCTRL)iEP300	1.946	16.72	Yes	***
										(siCTRL)- vs (siPARP1)-	2.068	17.77	Yes	***
										(siCTRL)- vs (siPARP1)iSWI/SNF	2.088	17.95	Yes	***
										(siCTRL)- vs (siPARP1)iEP300	1.602	13.77	Yes	***
										(siCTRL)iSWI/SNF vs (siCTRL)iEP300	-0.1448	1.244	No	ns
										(siCTRL)iSWI/SNF vs (siPARP1)-	-0.02275	0.1956	No	ns
										(siCTRL)iSWI/SNF vs (siPARP1)iSWI/SNF	-0.0025	0.02149	No	ns
										(siCTRL)iSWI/SNF vs (siPARP1)iEP300	-0.488	4.195	No	ns
										(siCTRL)iEP300 vs (siPARP1)-	0.122	1.049	No	ns
										(siCTRL)iEP300 vs (siPARP1)iSWI/SNF	0.1422	1.223	No	ns
										(siCTRL)iEP300 vs (siPARP1)iEP300	-0.3433	2.951	No	ns
										(siPARP1)- vs (siPARP1)iSWI/SNF	0.02025	0.1741	No	ns
										(siPARP1)- vs (siPARP1)iEP300	-0.4653	4	No	ns
										(siPARP1)iSWI/SNF vs (siPARP1)iEP300	-0.4855	4.174	No	ns
BRCA2	siCTRL	(siCTRL)-	0	0	0	0	0	0		One-way analysis of variance
		(siCTRL)iSWI/SNF	-0.92592	-1.37057	-2.02828	-2.08651	-1.60282	0.277954		P value	0.0021
		(siCTRL)iEP300	-1.13398	-1.27568	-0.782837	-1.14469	-1.0843	0.105523		P value summary	**
	siPARP1	(siPARP1)-	-2.4092	-1.68433	-0.333351	-0.865259	-1.32303	0.456374
		(siPARP1)iSWI/SNF	-1.64102	-1.46445	-1.02387	-1.40214	-1.38287	0.129921
		(siPARP1)iEP300	-0.416588	-0.999697	-0.782561	-1.06316	-0.815502	0.145911		Tukey's Multiple Comparison Test	Mean Diff.	q	Significant? P < 0.05?	Summary
										(siCTRL)- vs (siCTRL)iSWI/SNF	1.603	6.786	Yes	**
										(siCTRL)- vs (siCTRL)iEP300	1.085	4.591	Yes	*
										(siCTRL)- vs (siPARP1)-	1.323	5.599	Yes	*
										(siCTRL)- vs (siPARP1)iSWI/SNF	1.383	5.853	Yes	**
										(siCTRL)- vs (siPARP1)iEP300	0.8158	3.453	No	ns
										(siCTRL)iSWI/SNF vs (siCTRL)iEP300	-0.5185	2.195	No	ns
										(siCTRL)iSWI/SNF vs (siPARP1)-	-0.2803	1.186	No	ns
										(siCTRL)iSWI/SNF vs (siPARP1)iSWI/SNF	-0.2203	0.9324	No	ns
										(siCTRL)iSWI/SNF vs (siPARP1)iEP300	-0.7873	3.333	No	ns
										(siCTRL)iEP300 vs (siPARP1)-	0.2383	1.009	No	ns
										(siCTRL)iEP300 vs (siPARP1)iSWI/SNF	0.2983	1.263	No	ns
										(siCTRL)iEP300 vs (siPARP1)iEP300	-0.2688	1.138	No	ns
										(siPARP1)- vs (siPARP1)iSWI/SNF	0.06	0.254	No	ns
										(siPARP1)- vs (siPARP1)iEP300	-0.507	2.146	No	ns
										(siPARP1)iSWI/SNF vs (siPARP1)iEP300	-0.567	2.4	No	ns
XRCC2	siCTRL	(siCTRL)-	0	0	0	0	0	0		One-way analysis of variance
		(siCTRL)iSWI/SNF	-2.20336	-1.2249	-1.22251	-1.08074	-1.43287	0.259029		P value	0.0003
		(siCTRL)iEP300	-0.623587	-0.765292	-1.20044	-1.56229	-1.0379	0.213575		P value summary	***
	siPARP1	(siPARP1)-	-1.14848	-0.423607	-1.33956	-1.17325	-1.02122	0.203672
		(siPARP1)iSWI/SNF	-1.67533	-1.49876	-0.75938	-1.13765	-1.26778	0.20307
		(siPARP1)iEP300	-1.12372	-1.70682	-1.8719	-2.1525	-1.71374	0.217122		Tukey's Multiple Comparison Test	Mean Diff.	q	Significant? P < 0.05?	Summary
										(siCTRL)- vs (siCTRL)iSWI/SNF	1.433	7.129	Yes	**
										(siCTRL)- vs (siCTRL)iEP300	1.038	5.163	Yes	*
										(siCTRL)- vs (siPARP1)-	1.021	5.081	Yes	*
										(siCTRL)- vs (siPARP1)iSWI/SNF	1.268	6.307	Yes	**
										(siCTRL)- vs (siPARP1)iEP300	1.714	8.527	Yes	***
										(siCTRL)iSWI/SNF vs (siCTRL)iEP300	-0.3953	1.966	No	ns
										(siCTRL)iSWI/SNF vs (siPARP1)-	-0.4118	2.048	No	ns
										(siCTRL)iSWI/SNF vs (siPARP1)iSWI/SNF	-0.1653	0.8221	No	ns
										(siCTRL)iSWI/SNF vs (siPARP1)iEP300	0.281	1.398	No	ns
										(siCTRL)iEP300 vs (siPARP1)-	-0.0165	0.08209	No	ns
										(siCTRL)iEP300 vs (siPARP1)iSWI/SNF	0.23	1.144	No	ns
										(siCTRL)iEP300 vs (siPARP1)iEP300	0.6763	3.364	No	ns
										(siPARP1)- vs (siPARP1)iSWI/SNF	0.2465	1.226	No	ns
										(siPARP1)- vs (siPARP1)iEP300	0.6928	3.446	No	ns
										(siPARP1)iSWI/SNF vs (siPARP1)iEP300	0.4463	2.22	No	ns
LIG1	siCTRL	(siCTRL)-	0	0	0	0	0	0		One-way analysis of variance
		(siCTRL)iSWI/SNF	-1.6453	-0.666842	-1.66118	-1.51941	-1.37318	0.237572		P value	< 0.0001
		(siCTRL)iEP300	-0.86249	-1.00419	-0.892062	-1.25392	-1.00317	0.0889804		P value summary	***
	siPARP1	(siPARP1)-	-1.1582	-0.433325	-1.41476	-1.24845	-1.06368	0.216733
		(siPARP1)iSWI/SNF	-1.56941	-1.39284	-0.557895	-0.93617	-1.11408	0.228405		Tukey's Multiple Comparison Test	Mean Diff.	q	Significant? P < 0.05?	Summary
		(siPARP1)iEP300	-1.80917	-2.39228	-1.83028	-2.11089	-2.03566	0.13733		(siCTRL)- vs (siCTRL)iSWI/SNF	1.373	7.876	Yes	***
										(siCTRL)- vs (siCTRL)iEP300	1.003	5.754	Yes	**
										(siCTRL)- vs (siPARP1)-	1.064	6.101	Yes	**
										(siCTRL)- vs (siPARP1)iSWI/SNF	1.114	6.39	Yes	**
										(siCTRL)- vs (siPARP1)iEP300	2.036	11.68	Yes	***
										(siCTRL)iSWI/SNF vs (siCTRL)iEP300	-0.37	2.123	No	ns
										(siCTRL)iSWI/SNF vs (siPARP1)-	-0.3095	1.775	No	ns
										(siCTRL)iSWI/SNF vs (siPARP1)iSWI/SNF	-0.259	1.486	No	ns
										(siCTRL)iSWI/SNF vs (siPARP1)iEP300	0.6625	3.8	No	ns
										(siCTRL)iEP300 vs (siPARP1)-	0.0605	0.3471	No	ns
										(siCTRL)iEP300 vs (siPARP1)iSWI/SNF	0.111	0.6368	No	ns
										(siCTRL)iEP300 vs (siPARP1)iEP300	1.033	5.923	Yes	**
										(siPARP1)- vs (siPARP1)iSWI/SNF	0.0505	0.2897	No	ns
										(siPARP1)- vs (siPARP1)iEP300	0.972	5.576	Yes	*
										(siPARP1)iSWI/SNF vs (siPARP1)iEP300	0.9215	5.286	Yes	*
NEIL3	siCTRL	(siCTRL)-	0	0	0	0	0	0		One-way analysis of variance
		(siCTRL)iSWI/SNF	-2.32064	-1.34218	-2.02377	-1.882	-1.89215	0.204836		P value	< 0.0001
		(siCTRL)iEP300	-2.23247	-1.87418	-1.72288	-1.58473	-1.85356	0.139447		P value summary	***
	siPARP1	(siPARP1)-	-2.34774	-1.62286	-1.20887	-1.04257	-1.55551	0.290894
		(siPARP1)iSWI/SNF	-1.54854	-1.37197	-1.1022	-1.48047	-1.37579	0.0981779		Tukey's Multiple Comparison Test	Mean Diff.	q	Significant? P < 0.05?	Summary
		(siPARP1)iEP300	-1.4218	-2.00491	-1.21887	-1.49947	-1.53626	0.167038		(siCTRL)- vs (siCTRL)iSWI/SNF	1.892	10.82	Yes	***
										(siCTRL)- vs (siCTRL)iEP300	1.854	10.6	Yes	***
										(siCTRL)- vs (siPARP1)-	1.556	8.894	Yes	***
										(siCTRL)- vs (siPARP1)iSWI/SNF	1.376	7.865	Yes	***
										(siCTRL)- vs (siPARP1)iEP300	1.536	8.783	Yes	***
										(siCTRL)iSWI/SNF vs (siCTRL)iEP300	-0.03875	0.2215	No	ns
										(siCTRL)iSWI/SNF vs (siPARP1)-	-0.3365	1.924	No	ns
										(siCTRL)iSWI/SNF vs (siPARP1)iSWI/SNF	-0.5165	2.953	No	ns
										(siCTRL)iSWI/SNF vs (siPARP1)iEP300	-0.356	2.035	No	ns
										(siCTRL)iEP300 vs (siPARP1)-	-0.2978	1.702	No	ns
										(siCTRL)iEP300 vs (siPARP1)iSWI/SNF	-0.4777	2.731	No	ns
										(siCTRL)iEP300 vs (siPARP1)iEP300	-0.3173	1.814	No	ns
										(siPARP1)- vs (siPARP1)iSWI/SNF	-0.18	1.029	No	ns
										(siPARP1)- vs (siPARP1)iEP300	-0.0195	0.1115	No	ns
										(siPARP1)iSWI/SNF vs (siPARP1)iEP300	0.1605	0.9176	No	ns
EXO1	siCTRL	(siCTRL)-	0	0	0	0	0	0		One-way analysis of variance
		(siCTRL)iSWI/SNF	-2.03127	-1.45281	-1.37227	-1.6305	-1.62172	0.146788		P value	< 0.0001
		(siCTRL)iEP300	-1.72833	-1.77004	-0.997974	-1.25983	-1.43904	0.187062		P value summary	***
	siPARP1	(siPARP1)-	-0.957813	-0.232938	-0.82941	-0.663109	-0.670818	0.157934
		(siPARP1)iSWI/SNF	-1.72896	-1.26574	-1.17284	-1.55111	-1.42966	0.12818
		(siPARP1)iEP300	-2.30357	-2.29555	-1.87978	-2.16038	-2.15982	0.0989557		Tukey's Multiple Comparison Test	Mean Diff.	q	Significant? P < 0.05?	Summary
										(siCTRL)- vs (siCTRL)iSWI/SNF	1.622	12.11	Yes	***
										(siCTRL)- vs (siCTRL)iEP300	1.439	10.74	Yes	***
										(siCTRL)- vs (siPARP1)-	0.6708	5.007	Yes	*
										(siCTRL)- vs (siPARP1)iSWI/SNF	1.43	10.67	Yes	***
										(siCTRL)- vs (siPARP1)iEP300	2.16	16.13	Yes	***
										(siCTRL)iSWI/SNF vs (siCTRL)iEP300	-0.1828	1.364	No	ns
										(siCTRL)iSWI/SNF vs (siPARP1)-	-0.951	7.1	Yes	**
										(siCTRL)iSWI/SNF vs (siPARP1)iSWI/SNF	-0.192	1.433	No	ns
										(siCTRL)iSWI/SNF vs (siPARP1)iEP300	0.5383	4.018	No	ns
										(siCTRL)iEP300 vs (siPARP1)-	-0.7683	5.735	Yes	**
										(siCTRL)iEP300 vs (siPARP1)iSWI/SNF	-0.00925	0.06906	No	ns
										(siCTRL)iEP300 vs (siPARP1)iEP300	0.721	5.383	Yes	*
										(siPARP1)- vs (siPARP1)iSWI/SNF	0.759	5.666	Yes	**
										(siPARP1)- vs (siPARP1)iEP300	1.489	11.12	Yes	***
										(siPARP1)iSWI/SNF vs (siPARP1)iEP300	0.7303	5.452	Yes	*

## Sheet: siPARP1 siCTRL
		MDA-MB-231
			Rep1	Rep2	Rep3	Rep4	Average	SEM		Paired t test
	PARP1	siCTRL	0	0	0	0	0	0		P value	0.0018
		siPARP1	-2.8374	-2.56929	-3.50218	-3.89384	-3.20068	0.303039		P value summary	**
	CDK2	siCTRL	0	0	0	0	0	0		P value	0.4177
		siPARP1	-0.310365	-0.329261	-0.543095	0.406545	-0.194044	0.207034		P value summary	ns
	CDK4	siCTRL	0	0	0	0	0	0		P value	0.0012
		siPARP1	-1.52851	-1.2217	-1.07125	-1.50161	-1.33076	0.11088		P value summary	**
	BRCA1	siCTRL	0	0	0	0	0	0		P value	0.0029
		siPARP1	-1.03343	-1.42662	-1.10826	-0.838615	-1.10173	0.122301		P value summary	**
	BRCA2	siCTRL	0	0	0	0	0	0		P value	0.0306
		siPARP1	-0.35152	-0.13943	-0.122627	-0.33271	-0.236572	0.0611527		P value summary	*
	XRCC2	siCTRL	0	0	0	0	0	0		P value	0.8514
		siPARP1	0.0508782	0.135418	-0.369769	0.299871	0.0290996	0.142651		P value summary	ns
	LIG1	siCTRL	0	0	0	0	0	0		P value	0.0025
		siPARP1	-0.624118	-0.758693	-0.662448	-0.979984	-0.756311	0.0797499		P value summary	**
	NEIL3	siCTRL	0	0	0	0	0	0		P value	0.0051
		siPARP1	-0.725064	-0.632956	-1.08095	-1.09197	-0.882733	0.119134		P value summary	**
	EXO1	siCTRL	0	0	0	0	0	0		P value	0.3276
		siPARP1	-0.142632	0.399129	-0.0372382	0.632402	0.212915	0.182491		P value summary	ns
		MCF7
			Rep1	Rep2	Rep3	Rep4	Average	SEM		Paired t test
	PARP1	siCTRL	0	0	0	0	0	0		P value	0.0014
		siPARP1	-4.81215	-3.89689	-4.09147	-3.12286	-3.98084	0.34719		P value summary	**
	CDK2	siCTRL	0	0	0	0	0	0		P value	0.5994
		siPARP1	-0.276647	0.23861	-0.455814	0.11279	-0.0952654	0.1627		P value summary	ns
	CDK4	siCTRL	0	0	0	0	0	0		P value	0.0038
		siPARP1	-1.22536	-0.9101	-1.50484	-0.936233	-1.14413	0.139851		P value summary	**
	BRCA1	siCTRL	0	0	0	0	0	0		P value	0.001
		siPARP1	-0.806808	-0.69155	-1.00383	-0.887086	-0.847318	0.0658164		P value summary	**
	BRCA2	siCTRL	0	0	0	0	0	0		P value	0.0015
		siPARP1	-0.676449	-0.901191	-0.808972	-0.607683	-0.748574	0.0658231		P value summary	**
	XRCC2	siCTRL	0	0	0	0	0	0		P value	0.0046
		siPARP1	0.420357	0.535614	0.363675	0.654929	0.493644	0.0645739		P value summary	**
	LIG1	siCTRL	0	0	0	0	0	0		P value	0.0022
		siPARP1	-0.615459	-0.788015	-0.732269	-0.996736	-0.78312	0.0797664		P value summary	**
	NEIL3	siCTRL	0	0	0	0	0	0		P value	0.0003
		siPARP1	-1.01486	-0.999602	-0.81522	-0.923779	-0.938365	0.0456242		P value summary	***
	EXO1	siCTRL	0	0	0	0	0	0		P value	0.8858
		siPARP1	-0.401407	0.313851	-0.407455	0.361149	-0.0334654	0.214398		P value summary	ns

## Sheet: LIG1, NEIL3, CDK4 ChIP
	NEIL3 promoter
		Enrichment over input
		MCF7
			Rep1	Rep2	Rep3	Rep4	Average	SEM		Unpaired t test
	H3K27ac/H3	-	6.4668	6.40549	5.4732	7.56834	6.47845	0.428549		P value	0.0008
		iPARP	2.68966	3.11687	3.9232	2.13686	2.96665	0.376698		P value summary	***
	H3	-	0.396318	0.338636	0.396318	0.338636	0.367477	0.0166514		Unpaired t test
		iPARP	0.582457	0.591083	0.522993	0.65829	0.588706	0.027696		P value	0.0005
										P value summary	***
	BRG1	-	0.0174507	0.0177995	0.0165327	0.0197451	0.017882	0.000676038		Unpaired t test
		iPARP	0.0191942	0.0201385	0.0190752	0.0191942	0.0194005	0.000247577		P value	0.0749
										P value summary	ns
	EP300	-	0.0170425	0.0168715	0.017895	0.0160677	0.0169692	0.000374695		Unpaired t test
		iPARP	0.0176456	0.0155609	0.0175363	0.0156579	0.0166002	0.000572805		P value	0.5912
										P value summary	ns
	IgG	-	0.0063155	0.00341121	0.0063155	0.00341121	0.00486336	0.000838396		Unpaired t test
		iPARP	0.00431113	0.00444883	0.0048013	0.00399464	0.00438897	0.000167123		P value	0.5979
										P value summary	ns
		Enrichment over input
		MDA-MB-231
	H3K27ac/H3	-	16.7395	15.9415	12.3417	21.622	3.35708	0.251282		Unpaired t test
		iPARP	4.15186	8.40142	8.68891	4.01448	2.1177	0.428692		P value	0.0042
										P value summary	**
	H3	-	0.22056	0.188267	0.231594	0.179297	0.204929	0.0125499		Unpaired t test
		iPARP	0.332259	0.339382	0.330199	0.341499	0.335835	0.00272658		P value	< 0.0001
										P value summary	***
	BRG1	-	0.0215	0.0243	0.0194	0.0202	0.02135	0.00107432		Unpaired t test
		iPARP	0.0201	0.027	0.0171	0.02	0.02105	0.00210178		P value	0.903
										P value summary	ns
	EP300	-	0.0154	0.0167	0.0149	0.0162	0.0158	0.000402078		Unpaired t test
		iPARP	0.0137	0.0154	0.0153	0.0166	0.01525	0.000595119		P value	0.4728
										P value summary	ns
	IgG	-	0.00116198	0.00133437	0.00210662	0.00140113	0.00125103	6.9677e-05		Unpaired t test
		iPARP	0.00241031	0.00164511	0.00242534	0.00163492	0.00202892	0.000224565		P value	0.1559
										P value summary	ns
	LIG1 promoter
		Enrichment over input
		MCF7
			Rep1	Rep2	Rep3	Rep4	Average	SEM
	H3K27ac/H3	-	12.2433	15.6236	12.2433	15.6236	13.9335	0.975825		Unpaired t test
		iPARP	7.03169	8.07318	7.03169	8.07318	7.55244	0.300652		P value	0.0008
										P value summary	***
	H3	-	0.432681	0.336229	0.376936	0.385955	0.38295	0.0197931		Unpaired t test
		iPARP	0.749439	0.673454	0.744659	0.677777	0.711333	0.0206629		P value	< 0.0001
										P value summary	***
	BRG1	-	0.0180637	0.014607	0.0138825	0.0190064	0.0163899	0.00126205		Unpaired t test
		iPARP	0.011877	0.0259049	0.024932	0.0123404	0.0187636	0.00384849		P value	0.5827
										P value summary	ns
	EP300	-	0.00936899	0.0123392	0.0117272	0.00985791	0.0108233	0.00071658		Unpaired t test
		iPARP	0.00914687	0.00959394	0.00923361	0.00950381	0.00936956	0.000106632		P value	0.082
										P value summary	ns
	IgG	-	0.0185267	0.00881633	0.0161397	0.0101202	0.0134007	0.00233731		Unpaired t test
		iPARP	0.012507	0.0184486	0.0124273	0.018567	0.0154875	0.00174402		P value	0.4984
										P value summary	ns
		Enrichment over input
		MDA-MB-231
			Rep1	Rep2	Rep3	Rep4	Average	SEM
	H3K27ac/H3	-	23.683	18.0559	23.683	18.0559	20.8694	1.6244		Unpaired t test
		iPARP	12.2432	13.3214	12.2432	13.3214	12.7823	0.31126		P value	0.0027
										P value summary	**
	H3	-	0.115369	0.152724	0.12139	0.14515	0.133658	0.00903962		Unpaired t test
		iPARP	0.259617	0.257069	0.269748	0.247414	0.258462	0.00458897		P value	< 0.0001
										P value summary	***
	BRG1	-	0.0221	0.0213	0.0198	0.0204	0.0209	0.000504975		Unpaired t test
		iPARP	0.0184	0.0197	0.0202	0.0204	0.019675	0.000449768		P value	0.12
										P value summary	ns
	EP300	-	0.0114	0.0095	0.0099	0.0104	0.0103	0.000410284		Unpaired t test
		iPARP	0.0099	0.0101	0.0097	0.0097	0.00985	9.57427e-05		P value	0.3266
										P value summary	ns
	IgG	-	0.00587848	0.0048866	0.00618525	0.00464424	0.00539864	0.000374199		Unpaired t test
		iPARP	0.00545982	0.00463986	0.00567288	0.0044656	0.00505954	0.000297952		P value	0.5336
										P value summary	ns
	CDK4 promoter
		Enrichment over input
		MCF7
			Rep1	Rep2	Rep3	Rep4	Average	SEM
	H3K27ac/H3	-	29.2081	28.0948	29.2081	28.0948	28.6514	0.321389		Unpaired t test
		iPARP	12.6225	15.7048	12.6225	15.7048	14.1636	0.889787		P value	< 0.0001
										P value summary	***
	H3	-	0.189089	0.168815	0.167915	0.190102	0.17898	0.00613494		Unpaired t test
		iPARP	0.30784	0.26968	0.30784	0.26968	0.28876	0.0110159		P value	0.0001
										P value summary	***
	BRG1	-	0.02	0.0201	0.0219	0.0207	0.020675	0.000436606		Unpaired t test
		iPARP	0.022	0.0198	0.0197	0.0199	0.02035	0.000551513		P value	0.6603
										P value summary	ns
	EP300	-	0.0102	0.0115	0.0106	0.0103	0.01065	0.000295804		Unpaired t test
		iPARP	0.0113	0.0102	0.01	0.0101	0.0104	0.000302765		P value	0.5763
										P value summary	ns
	IgG	-	0.00143837	0.00183682	0.00127731	0.00206844	0.00165523	0.000181099		Unpaired t test
		iPARP	0.00145622	0.00156216	0.00126	0.00133	0.00140209	6.70446e-05		P value	0.3024
										P value summary	ns
		MDA-MB-231
			Rep1	Rep2	Rep3	Rep4	Average	SEM
	H3K27ac/H3	-	31.3766	30.3301	31.3766	30.3301	30.8534	0.302109		Unpaired t test
		iPARP	11.2278	12.981	11.2278	12.981	12.1044	0.506094		P value	< 0.0001
										P value summary	***
	H3	-	0.0896444	0.146075	0.124802	0.104925	0.116361	0.0122431		Unpaired t test
		iPARP	0.244284	0.19962	0.202547	0.240754	0.221801	0.0119979		P value	0.0009
										P value summary	***
	BRG1	-	0.0253418	0.0174674	0.0352805	0.0125467	0.0226591	0.00496413		Unpaired t test
		iPARP	0.0121967	0.0237079	0.0101128	0.0285931	0.0186526	0.00446259		P value	0.5713
										P value summary	ns
	EP300	-	0.0105406	0.00930518	0.0071615	0.00997076	0.00924451	0.0007388		Unpaired t test
		iPARP	0.0155605	0.0129681	0.0141719	0.00867166	0.012843	0.00148791		P value	0.0713
										P value summary	ns
	IgG	-	0.00137498	0.00191423	0.00191423	0.00137498	0.0016446	0.000155668		Unpaired t test
		iPARP	0.00097376	0.00080739	0.00080739	0.00097376	0.000890575	4.8027e-05		P value	0.0029
										P value summary	**

## Sheet: XRCC1 ChIP
Table S5. Statistical analysis of data. Data are shown as mean ± standard deviation of the mean (SEM). Student’s t-test was used to determine statistically significant differences between two means (marked with * when p < 0.05, ** when p < 0.01, and *** when p < 0.001), while one-way analysis of variance (ANOVA) was carried out in GraphPad Prism 5 to compare the means between several groups (mark…
	Enrichment over input
	MCF7
		Rep1	Rep2	Rep3	Rep4	Average	SEM
H3K27ac/H3	-	8.12244	8.12244	8.95732	11.5622	9.19111	0.814505		Unpaired t test
	iPARP	13.1403	11.5579	8.32971	8.32971	10.3394	1.20442		P value	0.4597
									P value summary	ns
H3	-	0.278383	0.415879	0.3447	0.230737	0.317425	0.0402868		Unpaired t test
	iPARP	0.265258	0.263572	0.415791	0.41845	0.340768	0.0440871		P value	0.7104
									P value summary	ns
BRG1	-	0.0400251	0.0597938	0.0553859	0.0370745	0.0480698	0.00560203		Unpaired t test
	iPARP	0.0534458	0.0531061	0.0673519	0.0677827	0.0604216	0.00412708		P value	0.1309
									P value summary	ns
EP300	-	0.041657	0.0622317	0.0622317	0.041657	0.0519444	0.00593942		Unpaired t test
	iPARP	0.0378325	0.037592	0.0316531	0.0518556	0.0397333	0.004286		P value	0.145
									P value summary	ns
IgG	-	0.00904667	0.0135149	1.38414e-05	9.26519e-06	0.00564617	0.00337859		Unpaired t test
	iPARP	2.06633e-05	2.0532e-05	0.000502178	0.00050539	0.000262191	0.000139485		P value	0.1827
									P value summary	ns
	Enrichment over input
	MDA-MB-231
H3K27ac/H3	-	8.89109	8.89109	7.24624	9.1793	8.55193	0.440498		Unpaired t test
	iPARP	7.4769	10.962	8.5298	8.5298	8.87463	0.738725		P value	0.7204
									P value summary	ns
H3	-	0.247064	0.277624	0.239234	0.2129	0.244205	0.013322		Unpaired t test
	iPARP	0.286936	0.281709	0.281709	0.206936	0.264323	0.0191685		P value	0.4202
									P value summary	ns
BRG1	-	0.0193654	0.0217608	0.0217608	0.0193654	0.0205631	0.000691483		Unpaired t test
	iPARP	0.0185537	0.0182158	0.0229826	0.023409	0.0207903	0.00139326		P value	0.8791
									P value summary	ns
EP300	-	0.0153719	0.0153719	0.0108062	0.00961664	0.0127916	0.00150937		Unpaired t test
	iPARP	0.018564	0.018564	0.0104162	0.0106095	0.0145384	0.00232448		P value	0.5536
									P value summary	ns
IgG	-	0.000130863	0.000135813	0.000158127	0.000120863	0.000136416	7.87654e-06		Unpaired t test
	iPARP	0.000109307	9.67694e-05	0.00017	0.00019	0.000141519	2.27334e-05		P value	0.84
									P value summary	ns
